# Supplementary material for: Identification of metabolic fingerprints in severe obstructive sleep apnea using gas chromatography–Mass spectrometry
Source: Front Mol Biosci. 2022 Nov 21;9:1026848. doi: 10.3389/fmolb.2022.1026848 (PMC9732946; doi:10.3389/fmolb.2022.1026848)
Supplement: Supplementary file 1 [file Table2.XLSX]

## Sheet: OSA Edited File
	C-1	C-2	C-3	C-4	C-5	C-6	C-7	C-8	C-9	C-10	C-11	C-12	C-13	C-14	C-15	C-16	C-17	C-18	C-19	C-20	C-21	C-22	C-23	C-24	C-25	C-26	C-27	C-28	C-29	C-30	OSA-1	OSA-2	OSA-3	OSA-4	OSA-5	OSA-6	OSA-7	OSA-8	OSA-9	OSA-10	OSA-11	OSA-12	OSA-13	OSA-14	OSA-15	OSA-16	OSA-17	OSA-18	OSA-19
Label	Healthy Individuals	Healthy Individuals	Healthy Individuals	Healthy Individuals	Healthy Individuals	Healthy Individuals	Healthy Individuals	Healthy Individuals	Healthy Individuals	Healthy Individuals	Healthy Individuals	Healthy Individuals	Healthy Individuals	Healthy Individuals	Healthy Individuals	Healthy Individuals	Healthy Individuals	Healthy Individuals	Healthy Individuals	Healthy Individuals	Healthy Individuals	Healthy Individuals	Healthy Individuals	Healthy Individuals	Healthy Individuals	Healthy Individuals	Healthy Individuals	Healthy Individuals	Healthy Individuals	Healthy Individuals	OSA Patients	OSA Patients	OSA Patients	OSA Patients	OSA Patients	OSA Patients	OSA Patients	OSA Patients	OSA Patients	OSA Patients	OSA Patients	OSA Patients	OSA Patients	OSA Patients	OSA Patients	OSA Patients	OSA Patients	OSA Patients	OSA Patients
alpha-Tocopherol	1101026	2679622	5687918	7721994	568896	426266	575843	389677	1198321	710091	563544	736320	505850	625732	591092	858026	694919	13105530	16576580	18726840	880628	670234	723615	251538	583291	1062912	1413086	781739	1208506	1793009	7068696	14310930	11847740	13384400	7759435	7281915	7352133	13642320	2903259	1239027	1615015	7624386	1402878	774950	259012	2356386	1025789	2282190	1164116
1_4-Benzenedicarboxylic acid	16253.4	21904.6	13512.8	18542.9	21126.2	5815.06	14371.8	8776.62	20331.5	12478.2	5186.38	19179.2	9551.62	5694.75	8713.38	5918.31	20612.3	17257.8	20032.8	25018.4	22973.1	15189.7	11517.3	5486.06	25194.8	19357.4	26350.4	17375.2	21908.9	16849.4	2407381	1837100	1793036	1670862	2663494	2577888	2531763	2107868	321465	13133.5	15209.6	2267225	58323.1	23871.7	51189.1	26234.9	13779.1	4218.75	3790.06
1_5-Anhydeo glucitol	177899	1181178	1858849	1131740	1224849	292700	587824	1167305	799760	388770	701971	145099	331204	638010	832189	728716	192133	43528.3	694942	583256	652766	448603	29992.9	453398	321767	352192	647183	995772	1252996	1237617	108968300	51302800	51203860	49927250	12951830	13323670	12587860	97524750	5458265	1031362	246530	106657700	999478	1294047	2801049	2638822	1217392	754576	364227
1-Hexadecanol	28333290	11033210	11817420	12603800	37772210	11979690	11152020	46849990	34553530	4034731	1509199	26940070	24421070	17706810	38143680	34795040	32142210	44777160	43291780	46688740	4690623	3777101	19439270	3278730	15565390	54251030	56142920	6724556	7422576	6613038	1241796	1913991	1612963	1867330	2531516	2520188	2385105	1906771	925827	7440566	15725030	1521558	31460960	26964100	53945050	57420100	26136460	5347568	10612310
2-Aminoethanol	194065	33520.2	154544	71858.5	75433.6	41683.8	90848.6	148787	96329.1	127894	71390.9	314542	153058	47609.9	103295	132862	31085.8	1231637	1233533	1242340	66067.3	99780.2	113537	81389.1	168098	59947.8	503147	100470	60556.7	152900	1124435	900274	1527777	1275054	1429257	1859675	1866408	1016913	300720	306576	95342.6	650610	349953	201376	2817395	2859054	67415.6	56656.3	85502.3
2-Deoxy-D-glucose	844114600	805640900	773026200	789725400	784810100	794404700	721709200	777663100	793307200	864731500	837165800	796662200	864505200	854395100	833741200	811567000	832482000	824068200	807979200	822291000	844934700	863635100	845242200	813222400	813937600	798169200	784366400	843351100	794225100	802893000	6251343	4472433	3775052	4934101	5917148	3933727	5008338	26784510	63301970	730519300	819590100	3163343	667925600	660590700	318108300	579357800	666614100	645953300	661710500
5-Aminolevulinic acid	131820	86172.1	66752.6	115933	146258	48710.4	21451.9	122516	76662.1	67590.6	60269.3	84716.4	54584.3	79493.1	117723	134629	94726.6	668705	692633	670602	34988.4	40756.1	77153.4	45852.9	221878	184575	273479	73155.3	134877	35991.1	752373	5762005	6613758	6229132	756751	8532677	1061464	5211735	2956679	1245938	32909.1	681620	221788	293870	1588549	1321005	2004814	29319.5	62146.7
Alanine	25087	30158	60162.2	63674.4	24486.2	21295.6	15279.4	35916.7	34181	30129.6	46190.2	46067.9	41125.1	45010.5	46974.4	46836.7	44187	53647.7	45768.2	40954	51060.9	35383.3	33245.2	45251.4	30669.3	47042.9	36149.2	55775.1	7838.62	28781.8	1187105	2994858	4860342	4064831	3719708	5307025	5353433	2777176	2010399	53689.8	31946.4	767593	146928	53593.9	53665.9	16522.2	58173	15068.6	43761.6
alpha-Lactose	162262	100898	91453.8	151680	72404.1	109703	93623.3	135416	95645.5	100874	128673	85604.3	130796	101439	107546	157936	143629	215901	260825	167982	76018.8	150364	78069.3	91808.1	118249	117231	123311	102255	160602	199823	1005118	1152166	1139280	1178652	1406317	1490875	1435521	1278964	889435	147409	138444	1012087	90695.3	136656	135222	219144	234451	96987.1	143030
Asparagine	1509872	954911	1415379	1141717	1391294	348667	93498.5	1397516	912879	584922	1323056	1247606	763605	541737	1094926	1207755	1048784	2763716	2791625	3039000	1602984	1721985	685912	699389	1518854	1836885	1773452	915943	1087280	921369	87708.9	305773	31838.6	26860.6	47420.8	43200.9	35991.6	41494.8	57536.9	1410362	301145	97044.4	2349724	747291	2201912	2575849	601225	75117.2	245837
Benzoic acid	9730409	2441360	1662628	1341278	2260051	686891	643841	2567564	1643396	1089625	2018264	2766092	815817	839433	1772635	1169973	1082454	4643792	3432754	3623658	2400804	1525580	1387577	1417941	3024200	2148359	1831871	1692020	1314719	1261543	55099.7	46429.1	69596.9	97375.4	39671.9	135419	112402	58051	22108.6	6320598	2619347	44597.5	3225799	2788007	6280994	4229850	1025249	1208526	854616
beta-Ketoadipic acid	2905800	2600630	7375005	5836062	6702117	1364091	221334	1428490	2762229	3571535	1809575	489548	538450	3579168	1530258	2209996	2467620	1710439	3285712	2903015	35281370	45132410	2604093	3608173	2614538	3992607	3211259	4738108	5029804	4243603	1588872	5195816	5326418	5917123	1154886	901747	896688	887472	361858	11878270	5073370	1102455	78889190	14483230	19627980	17292870	26676280	95893.4	12661200
Cadaverine	5206319	1952016	6103351	9232368	1784578	802273	1819555	6225461	3624969	4878350	3757439	5297260	6477781	5866703	429286	1097478	2086551	6534098	10401850	11017650	7188214	9368234	6193614	4302949	7595823	8787991	3265662	1049392	2856738	3845716	42867270	66912980	62369670	57915260	66967160	65438770	63296040	35808380	26103530	6217949	5952825	42971040	32601640	8466526	9496903	17727380	8957251	7594690	6783967
cholesterol	721438700	842249500	788427800	755103400	659155900	260268100	181193000	944014900	882950100	636942500	527064600	856806400	347688700	260918000	719733400	628648500	616493600	894866400	843936800	867330700	472977200	432960000	658011400	387128900	622816800	673848300	674811500	838377900	873198700	858232300	212477	349418	814634	375854	485795	1544231	1495847	462058	731636	969025000	516350900	67742.6	820168400	702453100	937790500	941028900	934306900	455927700	772058000
Citric acid	4345145	13027330	13641340	11747400	2819394	1762817	1650542	7101295	5720191	3923522	2097389	5039842	1553633	1208286	4328802	4576607	4372113	22803060	22934890	22926320	6961590	5610235	3630186	5414609	2573341	3122512	90534330	9087473	9915354	9143083	66402160	144761900	144634000	135796800	84989190	89397300	88067180	62837970	65420740	18099090	9880514	64431530	18085950	15994640	16003480	14558180	23444820	5310596	11015410
Creatinine	875131	1983401	2219946	1881228	1351397	255464	119078	1042355	671063	475378	847364	1156302	440722	346322	1834770	1860493	1681163	1776819	1883780	1731618	483981	498735	827451	220028	1546126	2084106	1925705	2731424	3119172	2700606	24656.8	13925.6	48833.9	70439.6	41388.8	89283.9	31105.2	18949.6	25201	889087	539785	23526.1	2730302	1578250	5723809	5447792	658356	80911.6	332447
D-Arabinose	7397633	428625	368451	359922	657072	451955	4910038	880291	582211	432537	598770	2106620	500741	488072	562231	596108	575496	1495806	1387593	1315498	305329	280008	1068643	236083	1453671	1333032	1111100	350749	381091	416631	21550.8	47220.4	43586.4	66.75	568734	76070.9	83309.9	26620.6	26108.6	632325	487321	18729.2	29516.4	775280	3334550	3300353	4969142	4438316	2817834
D-Fructose	823537	15918370	17364500	13254850	7572684	745173	217431	3840720	2395201	628028	1708674	9729071	931084	620804	2926507	2541777	2139003	4565980	3941143	3760899	798262	1442348	6534767	314514	15089490	20132470	18963580	15082550	17854050	15647040	167624500	137004100	131148100	131751300	179392200	186482600	178202700	154989600	104423500	23960050	619665	165391400	19927950	11965210	43358010	47976840	1817181	174284	528749
D-Galactosamine	10056600	53859490	60613690	52807990	17283340	5975150	4102099	33301400	25769580	16024310	15483280	15808680	9394570	6756406	16979020	18520070	14765310	81624730	85961370	81262950	19030160	17188610	11029360	12804290	23087900	24769650	24568670	27216170	28475520	28661710	159971200	483553500	473289500	486608600	230961800	222675000	227735500	98383220	151545600	50383520	22713580	147000400	58995270	45325670	93103100	99042270	69950060	14691080	28568640
D-Trehalose	531712	1073382	1052913	1135602	920874	300082	233748	690130	627419	373167	823114	821156	605193	439630	436718	472438	526961	2076751	2429456	2541844	922102	857838	579321	590208	1327321	1580754	1783311	2525889	2699884	2789896	44812.4	20132.2	22783.4	22661.9	39005.8	38833.6	33717.7	24888.9	19228.9	1670131	306009	61660.8	1061132	718907	5973118	5910234	1285120	195295	492486
diglycerol	3334197	4219395	8901819	7017788	5613440	1756257	2223413	2923567	3171938	2310351	2177185	3613163	2112422	5293944	1640765	2004784	1804884	2905486	4197726	3549413	59213470	81688420	4190582	5650524	3808764	5933045	4856740	4066794	3957748	3337404	4744802	8252715	8445851	8564198	8736520	8418257	9730344	5021309	3401760	12008020	13615750	5879636	40351970	16127490	69780700	15290240	26682270	9756355	8729164
DL-Isocitric acid	62702.9	119900	101063	241153	198082	56888.1	238751	69146.6	166195	173147	120759	268912	107915	487472	219247	189855	198313	114513	97103.5	105072	120434	310691	57637.6	126936	207999	202500	100958	85268.5	131127	264380	80679580	86023060	65442980	76035420	21023390	22270210	17098530	13283170	26762940	152156	157697	83277760	71779910	219795	370455	429291	486382	171702	155188
DODECANE	284112	256524	429425	357336	376568	284873	414995	179649	486841	347758	209893	289205	292256	134774	62717.1	101708	8541.5	100519	98031.7	57417.7	72458.7	146799	252323	149375	284939	393943	123894	323942	212966	343335	2182825	2348148	2426453	2558310	2302454	2573688	2488030	2334679	1421935	94545.8	289361	1732525	198379	88516.4	97079.4	480087	324153	207282	152933
Dopamine	26939.1	66630.1	87141.9	57325.3	30426.9	28272.4	8759.44	37529.5	39646.6	41665.3	49073.9	53674.1	51763.9	40440.4	25867.6	42669.8	14570.6	33935.5	67430.6	47163.9	68719	81517.9	24195.2	43917.4	40205.1	73990.6	46425.5	97202.5	59488.1	28495.8	1850105	3140546	3221824	3170307	4841052	5137893	5154094	4466895	3401554	84626.5	27146.2	2009537	186871	76797.9	31844.9	170463	54711.9	23014.1	33041.6
Elaidic acid	16147470	11267130	11439150	10191800	5853831	1846556	1890851	5104420	3826008	2201312	5411646	20621540	3501367	2432632	4766784	4917872	4405722	11566260	12011820	11815960	10231390	8459479	11917250	6400715	6427411	7664032	8146761	10836910	15871850	12006960	139173	181069	182624	216304	134211	105938	101454	287471	85605.7	49651050	6427463	119657	642404	10940120	21843970	25114370	26254060	3615174	7686584
ethanol phosphate	1962275	2217683	2602955	2393722	1367899	338689	78347.8	2402110	2303634	1255590	1470032	2307262	1421983	983160	1643975	1532624	1940387	2707664	3399869	3678377	1929574	3496312	1237779	3492056	1592958	2828911	2999933	2173856	3129105	3409353	46693.4	156996	139760	137302	106842	74268.3	86054	155700	36799.4	4625796	423611	151547	2194760	2100813	2136590	2354803	2474139	87647.2	608813
Ethanolamine	122886	136297	172265	120997	143058	55221.4	33891.3	150710	128788	98625.5	117751	125718	122873	78969.9	137964	128155	91021.9	223440	285451	247798	92110.5	95264.7	135508	81267.8	199803	177808	122488	118407	128801	109053	2356065	1289095	1705913	1598346	1294963	1444657	1448385	1335859	738076	183243	132744	1867473	425041	302987	462127	478756	162154	22333.6	87688.4
Gluconic acid	934722	7886611	8382995	7400923	2565370	933992	507675	1541347	1238503	765868	976181	948754	736460	527025	1240142	1132948	1149550	902640400	894726000	893989700	3327396	3207319	722370	86198.9	1872548	2132666	2123601	1643765	1820374	1519641	211628	4289824	4490488	4423699	3972974	4086935	264375	3964462	166719	5055918	1615483	303473	4928744	3197738	22062030	20910230	4857918	115946	1662046
Glucose	69414.7	62794.8	90103.7	63694.8	120077	45685.1	52942.6	75764.8	88465.4	50670.4	55479.1	57290.6	65890.9	66621	43673.8	68042.5	60417.8	106300	111311	108698	98689.4	83003.2	49202.9	39160.3	68011.6	60556.7	76112.6	50796.8	53170.5	74451	9697921	16285990	16083900	15738100	15110070	15463210	15311580	9120794	11394150	59587.2	67196.5	8878664	267898	113163	253832	234818	698313	85212.4	86327.5
glucose-1-phosphate	1510132	9708579	151013	10004990	1247720000	1143546000	1094360000	18259720	24903060	2037893	8699498	1716684	7889568	5530065	1308899000	8549607	3611035	4957917	5670079	5810432	7755215	8210629	2267853	6725894	4260720	6613581	5819130	21464120	7161416	6061186	19085840	272195400	516285600	206702000	269600100	541409300	588455600	551794200	147682500	19054850	18896250	2809009	14737280	16113790	10981060	14932360	1298205000	27935440	22228520
Glucuronate	39746.6	44289.2	54170.8	58069.1	51448.4	32883.9	26561.5	55049.4	34919.5	36576.6	69723.6	68750.1	61710.6	37240.6	56107.4	48073.5	49126.9	67664.1	70868.2	72222.4	66318.1	49653.8	47287.8	39923.2	82107.8	56125.2	56829.3	45448.1	55982.2	37138.1	885026	519330	535959	533981	603955	700671	617077	643777	799974	61833.9	42891.2	849521	117773	26889.6	98108.4	76679.6	133845	29649.6	45295
Glutamic acid	5676.88	16308.4	32557.1	24000.3	35669.9	2780.88	5269.12	14208	15982.9	9854.81	10585	15503.8	9640.94	6775.94	17574.1	25426.8	21553	16222.3	28396.2	32406.3	18912.1	20709.9	19603.9	8689.75	23746.9	45914.1	39287.8	21864.2	28125.7	36243	2698549	4502571	4730447	4470230	3441682	3692967	3705150	2058307	1011541	15231.9	10614.2	2459582	27404.3	17722.9	58212.6	69677.5	14537	4633.94	10185.4
Glyceric acid	775607	2690790	2688787	2922440	1641955	211557	161336	3764954	2608010	1359521	4414121	1763595	2943648	1764735	4330902	5567009	5482198	4984908	5944652	5942631	2313753	3356121	1153358	4686795	2625965	2978143	3109655	2719679	2711696	2302485	1015410	571240	616615	800189	328741	990509	727906	541015	779450	678415	196332	404490	1312220	632256	4672399	5582393	135483	171969	182453
Glycerol	7137867	3000311	15696660	6143099	3633432	253706	301150	11317220	2681476	1494941	1197707	8233734	1154152	569055	7010030	5042532	5549770	8986896	11221040	17936710	302297	406316	986403	2693999	11744980	10180610	13499100	2855245	39957.2	3269663	22415740	16806950	24994020	22029460	14167900	18667280	18598050	11510070	5607536	2139832	93570.2	13426030	3557961	764586	17700730	16339440	706872	336003	377678
Glycine	67334.9	87029.7	65471.9	76125.3	91533.8	51752.6	34579.7	9479.25	94691.9	78415.1	33185	74050.7	72700.2	35828	27528.1	141424	93272.9	95387.9	106193	129720	90341.2	64121.5	37985.7	74182.5	124528	102160	70396.1	75168.4	35726.6	95949.4	53438660	41381160	62687000	53317390	37785300	50687640	48828670	15954980	7111308	108205	58443.6	33118420	73142.9	146203	263045	72093.7	95206.4	41770.9	40459.6
Heptadecanic acid	23855560	31732890	32608730	30642390	25169810	7387607	3968581	19829880	15050490	8439982	18699260	28846720	12377530	7737716	30482310	29470280	25357080	35754910	34711660	33738180	31339230	27696170	18965360	19540630	29874620	33554700	32084460	32199790	37456390	35975530	75232.9	55407.1	85854.2	113998	54273	59809.9	83254.1	59362.7	55361.8	20000260	6328701	67705.2	17292250	11655960	17707110	17274130	14763310	1130826	5391514
hexadecanoic acid	1118242	1532393	2847382	2435134	2188893	659214	672681	1788031	1274306	783526	1145828	1815272	604686	629879	1799347	1597192	1790803	7163959	7567604	7435672	4991308	7079030	940432	651137	1540363	2005067	1763782	1943238	2174644	1979762	3812010	2349295	4980035	8831963	1795429	4290529	6567916	1644429	5885863	4107933	776350	5432141	19042800	4081260	10059890	9597746	3119847	308239	1139354
hexaric acid	87195.8	477998	129590	253812	56877.1	162092	94366.6	86771.8	66291.7	139140	67214.9	204628	228228	267064	158964	114633	113118	162726	217606	298324	134686	163925	110416	66103.4	251322	12324.8	154040	93174.6	67935.4	117118	88572550	74042550	75384380	71772370	82942170	85821330	84815540	94230850	42760890	45066	147320	86704520	153628	97424.6	577357	233808	35565.9	100259	226814
Hydroxyproline	62807.9	43605.2	69178	33406.7	41447.4	25143.2	19591.9	55802	53173.2	51470.9	51777.4	61155.2	38985.9	41206.5	51212	79688.1	75802	65380.6	78847.1	88725.9	67200.4	62294.3	41975.2	43648.5	61705.9	48674.4	52458.9	45017.5	40560.5	58599.9	1359877	2594303	2757330	2609313	1133316	1176936	1173774	1354849	706737	73509.1	53287.7	1228518	77809	72830.4	169643	77682.4	80558	30289.4	41238.9
Icosanoic acid	136047	532790	1267712	1376498	147471	67026.8	80912.9	115617	90029.9	78912.1	113839	239716	53646.1	50929.7	90987.9	176312	167212	5379303	8078945	8898622	201757	113610	112031	62399.8	146188	105678	75364.9	154548	74591.2	181845	2216023	2699064	2468558	2393709	2061424	2109716	1840828	1918812	1291759	136904	117388	2092931	216873	202633	181050	64843.8	189701	99951.9	108891
Iminodiacetate	1087593	1509077	1742874	1504418	1191937	437777	43851.2	1062558	909134	652464	883560	1430479	654250	551905	911649	1034630	934661	12783170	3723719	13068520	1323906	1458587	1071161	723504	1353972	2010702	1818652	1464281	1545890	1708335	6504578	9824388	11466420	10756790	4325210	5148750	5184749	3482579	842722	2783750	401996	4959392	2487108	2036815	3637483	4301859	2333006	32038	1016636
Indole-3-acetic acid	1118242	1532393	2847382	2435134	2140717	566236	215281	1790060	1274306	783526	1145828	289666	604686	625899	1799347	1597192	1790803	7163959	7567604	7435672	4991308	7079030	940432	651137	1540363	2005067	1763782	1943238	2174644	1979762	3812010	2349295	4980035	8831963	1795429	4290529	6567916	1644429	5885863	4107933	776350	5432141	19475720	4081260	10059890	9597746	3119847	308239	1139354
Indoxyl sulfate	201364	201551	202454	196482	125418	51189.8	36122.2	17475.4	21502.8	26770	183651	171910	104279	99119.5	222779	204327	204237	294095	308139	284485	136343	138314	141242	77294.1	111392	141378	146831	99128.6	133449	136656	5914.94	15308.8	19209.6	14735.7	12654.8	13399.6	4200.88	12488.1	8650.94	722011	183456	9408.19	546852	401037	710046	854641	339162	75014.8	140452
Inositol	8735744	10551850	10771360	9210254	10286390	4068719	2916822	10454210	8326517	5266794	9569826	9138298	5998178	4853777	10156890	9809959	9475661	23835380	24196460	22684910	4105153	3579557	6446275	2969551	17707920	19248220	19465900	13486460	12976490	12464070	258617	279825	763862	1585728	265787	744395	1058916	264441	868055	19583480	5970377	504973	13659640	10392330	28862960	28593570	14354100	3410966	6225065
Isoleucine_major	2156956	5083138	5916521	5520528	6745784	1537623	30336.6	5218230	4148961	1892677	3932490	5160026	2534182	2320822	4516815	4194264	4499476	7878657	7132082	6846539	2021442	1998588	4342287	1671491	6774974	7476793	7322307	4894484	5821669	5580635	13688570	32569790	50241700	43223900	18693390	22912710	23558140	16408090	4830178	10467120	2800158	8262891	6582108	7777763	967394	1980694	7845713	74268.8	6078354
L-Cystine	20968.6	701316	1527054	1133131	863086	25915.6	23324.5	387351	252446	47025.1	172863	221269	46346.2	33337.2	384168	370270	300577	649259	1047958	954687	397244	533889	133396	72550	567379	1376434	1031059	737711	1056019	1070749	21634.4	15673	17981.2	22804.1	17938.8	19852.8	23750.5	24794.8	13998.4	1543095	39698.1	22304.6	3826934	1583523	6959697	9191582	490579	35767.8	64721.6
L-Malic acid	409325	324620	275028	457252	375533	82659.8	261218	399403	176563	310894	248526	347449	285672	215784	252841	176002	298011	479502	741284	460418	726281	182206	263524	196584	300401	474320	428255	402608	383158	327548	8232820	8712142	8015571	7711962	8060559	7621030	8125885	7566124	6474515	234126	3377.75	8464123	4287319	3113923	7170560	6219803	491215	372818	242911
lactitol	76199.3	306035	369418	319644	128787	88201.4	54278.1	97749.4	119226	79153.2	128779	127209	74044.6	84161.3	102616	99562.8	110837	1863468	2619622	2829391	171264	102470	7881.19	94267.1	164480	192755	241830	201316	204516	31061.9	679162	423991	436717	429776	666654	714756	661439	511771	731116	926398	119198	668461	281560	174042	1069158	1167181	597154	132782	250614
L-Ascorbic acid	81801060	91022340	98327920	84568900	68026610	26346270	17930780	88449470	65089630	38503880	43370070	37896430	26774010	28910880	90401580	89058590	86100000	113087100	119615900	114209800	56750550	47237460	27222150	30730760	83890560	104354300	97516860	62381700	67724610	64400190	74495.6	235514	386807	305740	261576	9707592	482319	345049	136814	178427900	41475140	211710	54724820	91411710	74288420	196440300	143466000	1222998	57290380
L-Aspartic acid	428743	4212545	4802784	4236261	2429731	680254	169822	4151111	3093294	1937221	2796150	1372339	1744875	1239445	1966676	2016729	2010555	3706623	3716919	3534779	1434992	1428134	978955	1122973	1977789	3042806	2866914	3905479	4966257	4691830	3441.19	217037	103674	187825	8940.12	6339	29043.6	31044.8	10485.8	1164666	1792601	12941.1	5864727	4709493	11008300	12047590	4711249	80061.4	1968219
Lauric acid	120867	97365.1	135800	107691	148103	88893.8	61163.2	108736	95402	70931.1	68949.8	133919	65983.6	36957.1	89871.9	43465.4	71920.6	166189	87482.6	111391	118470	105776	42332.6	89544.8	117661	131500	136246	91641	115944	134616	1527710	1456418	1469537	1506935	1313340	1337688	1339644	1440237	792301	104411	93787.1	1327026	157089	135240	331076	412284	182786	120918	85657.9
Leucine	59733.8	69620.4	87559.4	54063.9	80140.9	6511.81	63214.8	120198	32033.4	13957.6	44809.5	83222.9	67596.3	21024.6	43790.8	61863.8	19924.7	64198.7	79830.9	60197.2	68901.4	59305.2	65259.8	57578.1	76160.5	39876.5	87896.3	71690.8	35915.8	68394.1	27559190	52352410	83371940	72642710	31622240	40304160	40732580	29161020	6636881	105534	137251	16601920	72052.2	142188	116145	64851.1	104277	44124.2	43113.6
L-Glutamic acid	781657	1569040	1815251	1598011	1259499	345440	19545.1	992956	876846	558147	474538	1236317	303847	281082	836070	836420	737289	3829030	3642363	3534914	381063	418654	886928	197372	1046124	1522824	1485016	1718400	1847308	1663621	10067.8	1767.81	10231.1	3824.81	4284.06	2689.81	1447.94	2124.06	10884.4	4075961	983244	28064.5	3946777	2952134	3838868	3909973	2722161	5292.62	928911
L-Iditol	48406220	138119100	149484200	131956000	54919810	14822420	13275430	95169800	69572740	43952360	71956870	50499820	42147240	29965100	48862840	46421680	44440300	205077800	188130800	203517100	55468290	51551280	33430120	38245960	131378600	155631200	150520400	97769340	106200800	94613900	137120	133846	152856	83794.8	52107	85361.9	73019.9	41644.2	113901	107675200	47641040	147441	120602800	92712170	191093200	195348900	155033600	27055250	52052710
L-Norvaline	5680000	656000	3910	1070000	39100	6290000	735000	187000	50900	89500	15900000	5960000	111000	4000000	709000	1610000	1320000	12200000	11600000	2340000	10500000	892000	1850000	389000	206000	4760000	261000	1150000	612000	2460000	51400000	63700000	106000000	88600000	41400000	13800000	54600000	49300000	4590000	11300000	1280000	10900000	652000	509000	4780000	3010000	1880000	296000	7820000
L-Serine	295333	426161	1150764	490494	308972	343106	227039	111566	131277	562814	489859	1109097	762540	224409	272446	422104	298255	353188	510713	771993	1257082	272169	830625	147246	495498	496872	258437	114275	276128	350694	28596920	32658540	41102840	35865250	19981520	24297910	25199180	17598870	8921954	1600696	172463	19890360	3201216	1005176	1012735	506107	512207	309786	806567
L-Valine	18740870	16548170	29777830	16767680	15943380	4903311	606757	22650110	13907660	9693524	18756880	11516270	6225042	4215216	6606582	16315510	11535050	21635630	37487740	36753040	7579013	5773114	10466840	5688508	31260110	38074030	30338720	9785607	15616480	10906560	22863.1	1039808	388195	1028674	349022	8343	475653	22649	62021.1	15305300	5002463	263354	46500160	43476430	23876690	53335010	13091320	227702	6980332
Lysine	261400	270848	259099	194690	442026	5596711	2934824	1010900	854178	146962	461206	187243	96102.9	5029.88	187607	278417	139991	259797	273030	296759	161787	120542	211943	116242	74634.9	111304	365307	156447	193994	202275	7936202	15469780	28892560	27695870	8518817	7270376	6438493	11614640	14221900	58400.7	492642	8573071	305571	488874	597591	716908	1657621	2149050	689147
Maltose	385524	254234	290001	184728	165409	79598.9	184786	167288	140983	167395	189740	297401	118613	82638.8	98530.1	144125	175248	351273	344106	132830	137996	562899	179467	126098	197860	178822	114686	195594	160773	512673	12932540	12257760	12016900	12691720	8312002	24515500	24128080	10974880	18965510	267496	261106	12422140	496254	260432	369120	912391	193036	219873	141231
Mannitol	424967600	153118100	149460500	138382000	569180800	171691900	3339719	722098200	526973100	330908000	529091000	409103500	343665200	246087500	542790300	519031400	464079200	668418000	639772000	635975600	53445210	46577370	286970500	38040300	784810800	840232100	818960200	86972590	95608880	90590590	14839070	44228140	15832190	24755640	15473240	7865666	6835904	8940775	3315446	102271200	217840300	4716256	476729100	405842200	842846800	872461300	383383500	77805250	150857200
Melibiose	156988	535869	753987	669358	295566	131890	89242.9	284494	290834	135081	126167	295531	106497	85014.1	145897	218410	251697	638419	721778	693451	530147	472118	197151	378503	1073736	1428102	1616965	3389149	4164523	4389913	16835.2	118643	106472	106629	16500.4	520.25	37824.6	101123	64400.9	2616733	265757	29508.2	937369	755049	2457699	2590747	736953	186988	296968
Meso erythritol	98803	129565	111814	117924	357011	122619	114626	110369	57370.5	76693.2	172400	106141	100499	91317.2	103228	100808	135961	146775	188505	121450	75557.2	55088.6	73224.3	48451.1	37584.2	157836	132975	117497	111463	135582	20589500	14270380	15276160	14566370	17390410	19260720	19750280	16043980	10050560	209995	387302	17253930	1007755	17215.3	544178	666236	287378	96636.2	127730
Methionine	46990.8	34899.9	29711.6	37914.4	34460.9	31368.5	21365.6	30006.8	34340.8	32008.3	20430.9	34610.8	25443.4	14166.3	28792.2	35520.6	27493.4	86797.5	75378.9	58202.9	29225.1	39868.7	18422.2	37428.3	33907.3	24202.8	34141.3	34190.8	41553.6	35049.4	3099737	7128980	7576436	7533410	3238454	3434587	3386520	2272934	1687504	27869.8	29806.9	2567491	55504.2	33461.8	63400.5	55910.6	36603.1	29592	21778.8
methyltetrahydrophenanthrenone	72603.2	30041.5	47548.1	52022.6	74758.6	41470.2	41254	32030.6	42284.2	40282.8	30715.9	28558.8	23249.8	42795.1	42001.3	36471.6	38042	64018.6	57541	24703.6	49339	76896.8	44519.2	38427.8	74366.5	39824.8	139337	31015.7	55725.5	49772.9	103883	69480.5	80389	66860	104788	69704.7	69820.9	116539	93033.2	65552.9	4271332	100734	17859780	13593620	22212500	23936950	52852	33716.4	33608.6
Myo-Inositol	1577716	1702362	2291821	2145826	1824226	650231	455447	229273	913374	524557	1064734	3043098	839489	791938	1298036	889495	963410	1259099	1576956	1829459	5417895	7551325	1851184	1608781	1932325	2086669	1830825	1862390	2531404	1761085	69229.5	1692837	1607131	1593461	283120	547118	460747	711251	450285	3487383	888979	1054377	20632240	3403867	5625699	4828276	3409080	284705	1101156
Myristic acid	456883	52467.7	1228509	1119211	426825	78817.4	140456	50613.2	90853.8	480811	381685	148747	65977.2	70750.2	50479	97491.9	464009	1892773	1644452	1910271	738178	586753	79699.8	555491	156404	89971.8	90756.9	877103	1045252	73695.3	9257812	10553590	10529110	11036790	8847648	8684973	8590035	10354800	5998085	1883921	936406	9074775	1839128	1525780	1941029	1922927	3043362	155238	1184261
5-hydroxytryptamine	392495	2184178	7137454	8127754	979022	244556	242653	305516	744636	270761	423093	313548	361716	235641	743609	3476891	4400527	11279290	29076680	22290320	7103491	8248218	466773	1056145	1447251	2792883	2961270	1051094	6008143	7385046	378475	240788	450962	414121	464539	285498	263830	222096	283503	22845810	738881	332300	12841610	10199120	53962450	76574190	2301095	204840	851983
N-Acetyl-D-glucosamine	187378	840205	659601	885051	781055	354374	153631	762798	648362	333322	568894	653196	359803	345190	199115	564504	487727	812526	901552	543998	531364	805898	491074	301240	903233	988498	919261	1201187	1401649	1213420	67813760	87569730	88862200	86965670	95364620	106262100	103763700	59023120	61772230	1639692	641178	63908780	2062504	91197.2	963462	167138	63631.4	157120	371249
norleucine	11180510	19125480	20572960	17238940	13451710	3351138	394255	15061150	10600420	5172403	12252930	11506540	5881335	3863172	11590340	9959522	10290970	25873130	25580820	25575900	5613486	5222609	7479892	3945850	16548020	19972920	19267820	11381250	13926330	13570410	1278427	788083	1227193	1241947	654226	1093936	1392246	412564	223572	45204920	2849751	643836	23947260	19821190	29111280	29472220	28804390	176275	8896182
OCTADECANE	4694321	5554587	5993019	5851429	4633113	2836197	2499145	4321746	4093396	3613344	4392538	4708450	3653160	732806	4907073	5186196	4787878	5408351	5594017	5647373	5141928	4969356	4017648	4697798	5240145	5628611	5643951	5503011	6120912	5783730	1061268	1022317	939727	931882	1055352	988081	1014442	956838	708218	3705019	2907675	901166	3305999	3054744	3100637	3265506	3145326	275896	2754779
Oleic acid	792474	550235	365024	301820	444317	268748	1249172	39082.3	258618	504548	399314	605589	322737	359046	408690	1239674	731570	1231641	1604193	572541	336524	758363	581030	239980	529423	525820	920676	725255	655571	522800	5319532	10650650	11014160	10584150	3461436	4143585	4470170	14505590	4433067	466240	619362	5387520	597461	320759	1027251	698090	191609	158252	173523
Ornithine	406656	396803	416885	438375	616076	268724	80770	448732	342930	334043	360249	498215	241205	153816	302647	338223	337815	630553	676784	636662	169432	196113	386030	136224	822588	924793	921982	313806	333120	322075	447584	825753	990875	1054986	1475155	977954	934724	960364	1069364	1320744	681536	858188	375047	330020	691245	756097	1846135	22250.4	1373121
Palmitic acid	284224	1752925	1758610	1554473	777593	303322	205260	429920	439066	285027	354419	319716	269541	205430	399244	486338	386324	135469000	135942800	133649000	700290	770442	223647	522664	540472	704703	668365	627540	512213	603396	330594000	85971310	404003300	397535900	361557700	361300800	371724800	371032800	235127900	1157113	372409	321791700	956560	658440	3893890	3727787	978043	65404.7	369613
Pentadecanoic acid	16403190	18668740	20756760	18649230	15543700	5323024	3836890	11810840	9809279	5855642	12695510	17781230	8100777	5960477	17996900	18112970	16097060	24278490	23789850	24777070	21483740	21994330	13285950	17808090	22863620	27150370	28262080	20684150	25015990	22081170	76351580	90485320	459816	94020180	92678200	96504060	94475890	76068220	89177340	24209350	7279598	534620	15003620	10836160	20890520	21246820	18298350	2839180	6899870
Phenylalanine	62641	137024	214231	185738	224279	41036.8	18992.1	26856.8	83132.8	59291.1	97846.3	36052.3	29656.9	29207.1	125587	106373	93919	286861	28782.6	282775	23141.1	32713.9	96385.5	33752.6	162361	35820.6	234271	25970.4	200605	181704	9451665	13954370	14064030	13625240	20629060	23845240	23526280	7494809	5235098	39509.6	37572.6	8472990	49481.9	4844.75	446404	601968	38449.5	24284.4	32584.6
Pipecolic acid	367354	685075	702745	637496	511817	179400	36750.3	459554	340304	243696	221240	563537	216055	75875.9	422140	298505	426282	1557814	1367326	1288246	206367	268804	356514	102676	456895	624802	713333	675848	780209	673973	276076	310700	375554	377473	669626	806784	764936	164068	169070	1595891	413145	244052	1418364	1153994	280813	1174476	893219	28015.4	476641
Proline	569242	220467	133470	247960	201743	69415.4	43581.1	1777445	192270	73085.5	1801552	648745	94629.4	22821.7	1742819	235643	271410	1732504	1520730	1681434	101790	102204	328494	94630.1	788464	804715	198213	142445	33712.8	98816.1	55121430	42097130	59902420	52254600	35097590	42303830	42042400	20253680	15983100	297765	12962.6	33625120	189794	62313.4	82170.6	329006	45984.7	41458.6	52391.6
Putrescine	3196667	23556.6	39990.7	28888.2	171534	42869.1	52403.2	3250120	1874762	1481745	3152969	3211261	2066030	1743358	3575437	3518968	3489597	4998479	5069902	4998390	33072.8	62379.8	2224006	37435.9	2934315	3712681	3653607	31707.3	25615.5	41931.9	31300.9	9082.69	25567.7	28690.4	14040.2	26099.3	24900.2	22092.2	18170	6965.81	23666.4	25123.9	39705.1	55208.1	47036.6	36173.5	97920.4	14459.2	42147.8
Pyroglutamic acid	28211.9	35275.9	53711.9	58682.7	32208.2	57990.4	28545.9	31675.4	49028	28240.2	52474.7	43209.2	47531.4	22067.4	31527.8	50912	48659.9	83658.4	58979.9	33736.8	61215.8	68213.1	37151.2	46672.4	54545.3	66154.3	43823.1	54209.3	39656.1	83337.4	42096050	53390380	58445780	55782400	45470480	48678930	50089180	36988480	22606160	96414.4	52723.3	37968970	95730.2	89630.5	97741.3	98202.9	110542	46995.1	56722.8
Ribitol	222759	157031	67542.9	199521	44521.7	78555.8	88956.8	14920.2	54627.1	88742.6	13678.8	228220	24156.4	139781	106523	165713	51700.5	92257.9	66493.2	336872	213020	139954	188085	213740	21512.7	142748	53886.5	69966.8	187949	131373	349718600	371682600	389100000	362946900	374597500	387181100	367580200	371229200	391011800	73679.5	28389.9	357383700	142831	126413	2567467	55384.9	60083	14217.3	21415.7
Ribose	81998.1	546766	623316	735174	695921	318970	85200.4	358904	51758.4	49061.6	438694	204598	266786	227150	53883.8	639753	45320.9	1553205	2505442	3245525	3001679	1524028	174709	50525.6	273048	218072	426061	91236.6	581229	91869.9	92759.4	158315	215938	271164	230261	145148	269327	136095	175685	50424.4	618897	53743.2	1005490	837615	2454952	2453531	45836.2	43726.2	117005
Stearic acid	1160000000	1150000000	1150000000	1150000000	1100000000	798000000	597000000	1080000000	1020000000	833000000	1110000000	1190000000	997000000	865000000	1130000000	1160000000	1160000000	1210000000	1190000000	1200000000	1170000000	1170000000	1120000000	1140000000	1140000000	1150000000	1150000000	1170000000	1160000000	1170000000	9360	68400	60500	9830	61900	111000	89400	89300	107000	1090000000	686000000	7490	981000000	907000000	1050000000	1040000000	961000000	223000000	511000000
Succinic acid	143799	633573	236139	5317361	6239019	265854	136650	5939196	249118	109841	308087	139220	225589	235492	1197320	5216576	368951	279421	37558.1	164574	392506	398224	370249	372904	432406	921309	327309	205088	348879	332644	17015280	14029020	17740200	17024150	15353160	20041480	19089620	12464150	4364720	206682	539460	9452607	1024795	3504525	14529940	697427	382394	244342	1828592
threonic acid	4906767	5943789	6803750	5769704	6075144	2146665	1745522	6192408	5046128	3270008	4730301	5205434	3320751	2353636	4870985	4769943	4705453	8247585	8545542	8685749	4043384	3942476	4098302	2236297	6306377	6779885	6689026	5008576	5625421	5412895	21928300	31824560	35604710	33761750	23961340	28676510	28985550	18774200	9563239	17516540	10944270	18548640	30576860	23381300	49561460	50768970	21182180	5489191	9710236
Threonine	811223	823328	785460	736693	607248	224598	334185	677109	449865	146451	723541	760914	362670	211112	754454	1140963	1235195	3170206	2913730	3802298	2620824	1376589	586850	1032232	612998	942969	928755	785648	1295562	835438	28366290	44454270	58460430	53959580	26788560	33069930	33652900	18949790	8179290	1344321	286886	20994380	1459846	1427630	2474226	2705321	1938158	240997	1200641
Tryptamine	183604	1188909	3065173	2456935	1280999	83633.6	35206.7	699458	330815	236310	570359	1582294	206833	251580	887450	903108	1005680	1478592	2749606	2211162	6531815	9098274	618591	709579	914762	1341514	971859	1622044	2031298	1804361	1429437	22930.4	1522134	1600648	1405397	1450692	570557	1346183	811689	3733576	358733	1380539	20148690	4619383	8734307	8886219	5890838	25649.1	2516089
Tryptophan	21538.2	5547	31337.9	144047	83651.6	32667.9	29906.3	115490	63171.8	17682.2	98941.9	228726	58876.4	41115.2	35728.1	54430.5	21701.9	234019	401378	399958	27847.2	164189	112926	82653	114556	140820	137122	122391	124563	79999.6	6250659	4364567	4709690	4543969	2862611	3314265	3468979	6035410	364219	579867	84501.4	5464335	21708.4	9025	344324	412321	258763	33681.5	80279.5
Tyramine	378247	1039081	1281045	1079167	699196	93314.8	26155.1	1079492	379946	227595	618991	875156	189720	216777	624664	476204	467701	2287736	2419437	2162462	428795	436130	417316	555984	1119720	1363464	1041817	1045443	1287986	1148097	2474769	2950256	2947606	3029713	2992078	3174710	3009337	2232133	2533701	1203417	189150	2414084	647392	1201413	3679464	3709826	467410	18987.9	370993
Tyrosine	9431591	15875780	13451320	15197820	14155050	171845700	127792600	713839400	527193200	5077190	10898290	15263180	7120782	243287700	543183000	508701100	10035640	18767440	16667140	17578260	50350560	46892180	5331812	13137080	751788000	23396350	24609160	17954010	20604120	18789850	10001400	43607610	28062770	24007700	14983430	12665520	10125950	5544420	6440198	102813700	6181971	9909562	5242758	7804374	4699215	873680600	14705840	77844290	150852700
Uric acid	8000000	19200000	21600000	16900000	18600000	2840000	148	15000000	9880000	5330000	9820000	12400000	5420000	3410000	14900000	14100000	12900000	28100000	26700000	24600000	6120000	5950000	7610000	2880000	17300000	21800000	22500000	17000000	19800000	17300000	29300	38900	26700	57200	94000	121000	61300	11300	33800	12700000	4940000	21900	27400000	18800000	52500000	58100000	16900000	390	4970000
Uridine	86555.7	14239330	14239640	13364850	7478957	43974.9	40413.8	8362086	7366445	1202989	8397679	140291	1650413	45019	16274990	15625190	14779180	10010600	9647228	9905821	3671368	2456486	65869.6	58822.1	9052219	13279380	12960640	14455620	14350860	14421070	1696019	5304698	5186891	5272191	1991196	4597706	4618758	1721924	979281	14336670	1431960	1683019	16076940	15359650	11142920	23759830	172596	22475.8	79696.9
xylitol	3502023	159105	127218	102950	159536	164161	1469048	408547	225933	151179	256440	1017484	194250	172463	176230	137573	102072	514664	516206	458879	164804	176632	537021	99162.4	585077	395287	342116	155693	216069	100339	221677	70503.8	90092.4	76691.5	109573	114585	114746	226926	95557.7	379678	337414	142991	714161	580913	369434	333685	2814197	2104026	1491785
[truncated: 31 more columns]

## Sheet: Normalized data
	C-1	C-2	C-3	C-4	C-5	C-6	C-7	C-8	C-9	C-10	C-11	C-12	C-13	C-14	C-15	C-16	C-17	C-18	C-19	C-20	C-21	C-22	C-23	C-24	C-25	C-26	C-27	C-28	C-29	C-30	OSA-1	OSA-2	OSA-3	OSA-4	OSA-5	OSA-6	OSA-7	OSA-8	OSA-9	OSA-10	OSA-11	OSA-12	OSA-13	OSA-14	OSA-15	OSA-16	OSA-17	OSA-18	OSA-19
Label	Healthy Individuals	Healthy Individuals	Healthy Individuals	Healthy Individuals	Healthy Individuals	Healthy Individuals	Healthy Individuals	Healthy Individuals	Healthy Individuals	Healthy Individuals	Healthy Individuals	Healthy Individuals	Healthy Individuals	Healthy Individuals	Healthy Individuals	Healthy Individuals	Healthy Individuals	Healthy Individuals	Healthy Individuals	Healthy Individuals	Healthy Individuals	Healthy Individuals	Healthy Individuals	Healthy Individuals	Healthy Individuals	Healthy Individuals	Healthy Individuals	Healthy Individuals	Healthy Individuals	Healthy Individuals	OSA Patients	OSA Patients	OSA Patients	OSA Patients	OSA Patients	OSA Patients	OSA Patients	OSA Patients	OSA Patients	OSA Patients	OSA Patients	OSA Patients	OSA Patients	OSA Patients	OSA Patients	OSA Patients	OSA Patients	OSA Patients	OSA Patients
alpha-Tocopherol	0.453056	0.901339	1.47888	1.19761	0.796686	0.486828	0.550658	1.05532	0.992205	0.627345	1.22022	0.298734	0.975398	0.417216	0.494914	0.469867	0.814995	1.66804	1.87153	1.32862	0.38842	0.441627	0.362412	-0.0661357	1.06887	0.601309	1.05679	0.748127	0.548229	0.820523	-1.53654	-1.30339	-1.3883	-1.319	-1.52767	-1.56261	-1.54034	-1.32026	-1.89885	0.896046	1.33696	-1.51701	0.7015	0.530961	-0.954914	1.23186	0.901521	1.71226	1.32051
1_4-Benzenedicarboxylic acid	0.260297	0.549211	0.709987	0.36817	1.09503	0.266731	0.614687	1.19081	0.986742	0.552776	0.99501	0.323295	1.01372	0.000494723	0.311248	-0.0582098	1.01741	0.680028	0.892506	0.268188	0.434495	0.437333	0.182164	-0.205485	1.49782	0.536615	1.10844	0.806352	0.469172	0.511772	-0.792212	-0.939897	-0.971138	-0.97158	-0.777777	-0.807072	-0.79196	-0.878057	-1.7396	0.658524	1.14914	-0.82862	1.02807	0.684247	-0.318101	1.09425	0.770866	0.885734	0.655322
1_5-Anhydeo glucitol	-0.396776	0.568375	1.1266	0.446917	1.12645	0.266059	0.512625	1.57623	0.854973	0.335738	1.39475	-0.494906	0.826742	0.353394	0.584674	0.337363	0.264933	-0.623273	0.709921	-0.0637695	0.181923	0.201286	-1.0901	0.023629	0.864184	0.0886501	0.769749	0.842801	0.516432	0.665238	-0.801824	-1.15223	-1.17277	-1.15369	-1.74797	-1.75001	-1.7521	-0.87526	-2.1383	0.835663	0.630185	-0.820378	0.537282	0.70099	-0.262529	1.36279	0.99482	1.40923	0.919471
1-Hexadecanol	0.926635	0.757248	1.01764	0.726885	1.46824	0.978424	0.922503	1.84174	1.38444	0.633019	0.886045	0.90533	1.51828	0.925472	1.22205	1.0697	1.37951	1.30885	1.39269	0.951138	0.426092	0.484163	0.867398	0.32292	1.42281	1.23904	1.52687	0.846662	0.592821	0.662074	-2.06626	-1.96016	-2.02207	-1.96042	-1.88258	-1.89329	-1.89419	-1.96089	-2.18191	0.860783	1.34655	-2.01445	1.08336	1.07419	0.412709	1.52547	1.27759	1.23609	1.31478
2-Aminoethanol	0.630968	0.148097	0.962499	0.327689	0.859347	0.460741	0.685538	1.46792	0.873068	0.803792	1.24562	0.788458	1.31221	0.308525	0.667746	0.602453	0.503651	1.56808	1.68105	1.12639	0.276363	0.562148	0.505006	0.346813	1.38418	0.380431	1.44533	0.802547	0.289451	0.73041	-1.2924	-1.38965	-1.22379	-1.26198	-1.23363	-1.1546	-1.13552	-1.3474	-1.78353	1.16782	1.09425	-1.48769	0.985992	0.838178	0.710207	2.03242	0.717849	1.15299	1.15364
2-Deoxy-D-glucose	0.987826	1.06768	1.27915	0.999309	1.39298	1.24653	1.18846	1.6787	1.34191	1.23675	1.72103	0.966194	1.57961	1.11384	1.179	1.05543	1.36912	1.21382	1.29493	0.871914	0.999865	1.11635	1.03277	0.988893	1.59428	1.09036	1.34252	1.2928	1.01655	1.1138	-2.24447	-2.34878	-2.40553	-2.31662	-2.27707	-2.39338	-2.31603	-1.87673	-1.66373	1.24132	1.52299	-2.42971	1.04326	1.07253	0.0863451	1.25544	1.27096	1.64251	1.5409
5-Aminolevulinic acid	0.259237	0.231619	0.446981	0.252557	0.886675	0.276345	-0.0693671	1.22203	0.575338	0.351623	0.994143	0.0885264	0.749698	0.244685	0.487885	0.375246	0.672947	1.17636	1.30911	0.70331	-0.209944	-0.000316963	0.125096	-0.11219	1.30548	0.545358	1.04589	0.467603	0.32983	-0.0226701	-1.7969	-1.07398	-1.04028	-1.03674	-1.81994	-0.945213	-1.68915	-1.11027	-1.33678	1.48647	0.505362	-1.84099	0.612376	0.760089	0.275546	1.61236	1.73526	0.716239	0.841277
Alanine	0.151553	0.369031	0.994181	0.575962	0.797727	0.509476	0.323539	1.39928	0.850291	0.601185	1.53717	0.389322	1.25813	0.57961	0.707722	0.526473	0.977346	0.820429	0.889143	0.182719	0.459336	0.481051	0.335217	0.408745	1.18582	0.589047	0.878665	0.948964	-0.2532	0.422691	-1.27531	-0.923073	-0.744438	-0.788914	-0.837941	-0.706599	-0.681883	-0.953323	-1.10613	0.912371	1.08942	-1.4618	1.05285	0.691685	-0.534667	0.548473	1.02817	1.06503	1.33251
alpha-Lactose	0.579291	0.532963	0.808205	0.59507	0.875858	0.819615	0.715176	1.51073	0.90312	0.743612	1.52394	0.33422	1.31999	0.577907	0.699827	0.678547	1.07358	1.01024	1.20097	0.439358	0.315821	0.722791	0.371617	0.38426	1.32555	0.623579	1.00197	0.83641	0.638236	0.851156	-1.46456	-1.43663	-1.45769	-1.41946	-1.36591	-1.35655	-1.35134	-1.39763	-1.55092	0.952366	1.28135	-1.47001	0.528601	0.725067	-0.390682	1.20417	1.19904	1.4053	1.39748
Asparagine	0.957569	0.92712	1.27428	0.910059	1.38641	0.838769	0.434565	1.69443	1.21078	0.949726	1.70344	0.897235	1.38964	0.800719	1.07441	0.977932	1.26517	1.37455	1.46926	1.03779	0.986905	1.12487	0.783645	0.753226	1.61511	1.13745	1.40094	1.14227	0.913116	0.967145	-1.9058	-1.57248	-2.22008	-2.24826	-2.09764	-2.13306	-2.16972	-2.13256	-2.05541	1.24888	1.08324	-1.8835	1.20638	0.919186	0.377495	1.49798	1.06688	0.887672	1.1054
Benzoic acid	1.32097	1.03901	1.16443	0.810182	1.36198	0.881938	0.830335	1.69518	1.21918	0.974595	1.65319	0.971054	1.25075	0.779392	1.05757	0.82356	1.12025	1.35966	1.36658	0.938482	0.951211	0.942107	0.835553	0.806562	1.63998	1.03015	1.25254	1.15959	0.82103	0.907507	-2.09963	-2.16299	-2.065	-1.95435	-2.20805	-1.88197	-1.91864	-2.10168	-2.37933	1.50518	1.52505	-2.16326	1.14093	1.13445	0.534285	1.47346	1.06442	1.50268	1.2963
beta-Ketoadipic acid	0.618827	0.69042	1.25612	0.861037	1.35244	0.704629	0.121867	1.2167	1.02522	0.956754	1.31368	0.0773695	0.779527	0.821119	0.647757	0.62546	1.0079	0.72427	1.01831	0.49448	1.38109	1.58094	0.636695	0.696159	1.28825	0.847607	1.07449	1.11283	0.834363	0.8908	-1.76946	-1.43235	-1.43864	-1.38622	-1.88576	-1.96988	-1.95599	-1.96205	-2.24671	1.37299	1.40388	-1.88559	1.74234	1.27055	0.458557	1.57126	1.67685	0.420986	1.76275
Cadaverine	0.461159	0.230921	0.954293	0.71023	0.657867	0.159253	0.412533	1.51218	0.841699	0.773051	1.35973	0.45864	1.35096	0.674646	-0.179843	0.00130551	0.660361	0.86545	1.15442	0.583691	0.595091	0.844871	0.58618	0.406735	1.45129	0.814346	0.808612	0.299396	0.304253	0.543257	-1.45354	-1.31337	-1.35571	-1.35736	-1.31592	-1.33639	-1.32959	-1.54092	-1.67513	0.929364	1.26125	-1.46056	1.2922	0.845072	-0.211099	1.4155	1.13687	1.60227	1.41172
cholesterol	1.13961	1.25987	1.44526	1.17674	1.50193	1.14503	1.02905	1.84818	1.52285	1.32932	1.72995	1.17483	1.4952	1.00824	1.31491	1.17731	1.45034	1.40111	1.46521	1.08491	1.04961	1.12868	1.158	1.00106	1.6618	1.22943	1.46201	1.4515	1.22563	1.30688	-2.55289	-2.44882	-2.25794	-2.42576	-2.37213	-2.1043	-2.09951	-2.38192	-2.28473	1.4737	1.55098	-2.83057	1.27613	1.26831	0.619356	1.53475	1.51363	1.68618	1.71409
Citric acid	0.197539	0.730729	1.05843	0.604436	0.631261	0.249153	0.179117	1.37416	0.816498	0.498926	0.956965	0.243245	0.63697	-0.102214	0.467868	0.325614	0.737791	1.13282	1.25557	0.657794	0.387611	0.462843	0.193641	0.293806	0.865518	0.239744	1.83872	0.895835	0.563995	0.666034	-1.50856	-1.24394	-1.26113	-1.25872	-1.44297	-1.43651	-1.4229	-1.55086	-1.55515	1.13055	1.25887	-1.52764	0.886479	0.886194	-0.222653	1.15549	1.301	1.28491	1.40275
Creatinine	0.810747	1.13153	1.39422	1.05122	1.37236	0.75883	0.515014	1.60134	1.12389	0.895921	1.56831	0.880622	1.23254	0.684123	1.21673	1.09917	1.39128	1.2474	1.35342	0.884588	0.660328	0.783961	0.841833	0.442875	1.60912	1.17133	1.4172	1.44148	1.20652	1.26531	-2.19096	-2.36462	-2.03257	-1.91283	-2.06757	-1.86547	-2.14083	-2.27967	-2.21562	1.11899	1.24387	-2.20981	1.24535	1.12834	0.655124	1.69531	1.09249	0.912547	1.18817
D-Arabinose	1.44669	0.774857	0.961027	0.663498	1.22863	0.975338	1.58329	1.60121	1.14111	0.930747	1.52095	1.10245	1.31997	0.841066	0.952155	0.849073	1.15279	1.25391	1.32177	0.871149	0.601667	0.691337	0.971971	0.531603	1.63769	1.10557	1.31854	0.938308	0.694929	0.815193	-2.10171	-1.90718	-1.94103	-3.66437	-1.24017	-1.78996	-1.75155	-2.06096	-2.08014	1.08286	1.26925	-2.14527	0.0809342	0.992518	0.575159	1.60388	1.69202	2.04916	1.81687
D-Fructose	-0.260721	0.998228	1.35206	0.837561	1.195	0.0975391	-0.418044	1.35254	0.679584	-0.0138455	1.07763	0.668889	0.630579	-0.190984	0.501843	0.280246	0.657508	0.72563	0.79419	0.159476	-0.255575	0.129061	0.591113	-0.610982	1.73366	1.12378	1.47143	1.28509	0.973527	1.05952	-1.03744	-1.13729	-1.17131	-1.14312	-1.03778	-1.0356	-1.03312	-1.08993	-1.25982	1.4414	0.414375	-1.05079	1.11968	0.972154	0.316826	1.81391	0.538386	0.195029	0.461233
D-Galactosamine	0.101416	0.82928	1.17452	0.736246	0.873729	0.288663	0.109029	1.50156	0.943686	0.598994	1.25785	0.255083	0.87438	0.125923	0.554215	0.426783	0.76355	1.16942	1.30555	0.702952	0.346396	0.460646	0.195289	0.202954	1.23874	0.584698	0.931456	0.874455	0.536002	0.666889	-1.54686	-1.17167	-1.19581	-1.16088	-1.43971	-1.46468	-1.43797	-1.74278	-1.60635	1.07695	1.1333	-1.585	0.895994	0.845212	0.0227695	1.42201	1.26795	1.22514	1.31682
D-Trehalose	0.746328	1.036	1.26299	0.985585	1.34085	0.875797	0.772782	1.56244	1.17889	0.902239	1.63488	0.859319	1.39362	0.822276	0.895256	0.795236	1.14601	1.36415	1.49751	1.06321	0.910219	1.00599	0.816523	0.786444	1.64177	1.16884	1.47026	1.49421	1.24048	1.34811	-1.96081	-2.19788	-2.17643	-2.15875	-2.01794	-2.02825	-2.05284	-2.13915	-2.22448	1.36607	1.1614	-1.8789	1.05894	0.985358	0.739262	1.79261	1.35009	1.22816	1.37004
diglycerol	0.419796	0.606281	1.11313	0.692107	1.099	0.547677	0.58322	1.23953	0.851876	0.596214	1.17327	0.437685	0.982384	0.715679	0.428929	0.351951	0.689716	0.656883	0.878532	0.307905	1.35098	1.58742	0.546583	0.601099	1.2072	0.745311	0.99201	0.852202	0.528595	0.588402	-1.81316	-1.65616	-1.66338	-1.63677	-1.64049	-1.66285	-1.60013	-1.81413	-1.95479	1.18081	1.52482	-1.75172	1.35615	1.10276	0.609926	1.34879	1.5003	1.639	1.47298
DL-Isocitric acid	-0.562823	-0.0743671	0.254945	0.150454	0.788348	-0.100278	0.540944	0.808323	0.602307	0.384864	1.12376	0.138	0.79035	0.669134	0.411017	0.124261	0.715744	0.163468	0.243047	-0.512586	-0.221456	0.448049	-0.521236	-0.197369	1.16828	0.228843	0.364999	0.154502	-0.118527	0.400009	-0.660211	-0.658636	-0.814896	-0.707405	-1.35214	-1.34011	-1.44403	-1.57246	-1.25497	0.412656	0.896983	-0.655309	3.10214	0.328445	-0.889927	1.06007	1.08134	1.27715	1.02712
DODECANE	0.620677	0.712642	1.21758	0.74682	1.32364	1.00896	1.10255	1.45487	1.34307	1.03777	1.54496	0.618279	1.45665	0.516725	0.333445	0.348895	-0.138754	0.562148	0.674523	-0.127167	0.129585	0.548025	0.639455	0.397144	1.4903	0.907477	0.839634	1.09974	0.576714	0.88724	-1.35603	-1.35153	-1.35636	-1.31084	-1.36174	-1.33264	-1.32591	-1.35322	-1.55676	0.622937	1.39295	-1.44993	0.652349	0.397863	-0.686685	1.33276	1.15657	1.52596	1.26075
Dopamine	0.0471045	0.579953	1.05203	0.414444	0.782289	0.510066	-0.040134	1.33544	0.807812	0.622921	1.48617	0.329456	1.26741	0.417386	0.343044	0.367922	0.406258	0.519318	0.949819	0.109269	0.463609	0.714437	0.0733264	0.272118	1.20934	0.664916	0.880612	1.08344	0.455529	0.29511	-1.28133	-1.08256	-1.09115	-1.06846	-0.902176	-0.890939	-0.867549	-0.932488	-1.07019	1.00268	0.92486	-1.25544	1.05797	0.732312	-0.919613	1.42111	0.904124	1.14834	1.12796
Elaidic acid	1.12163	1.11892	1.34595	1.0291	1.27903	0.823934	0.797332	1.53181	1.11254	0.838156	1.57022	1.17987	1.30479	0.744469	0.994116	0.885553	1.16439	1.26644	1.363	0.929733	1.01282	1.0736	1.08605	0.887941	1.496	1.04227	1.31593	1.32233	1.16199	1.18289	-2.08023	-2.02677	-2.03662	-1.97348	-2.108	-2.17927	-2.17696	-1.90426	-2.2382	1.71101	1.42268	-2.1259	0.38679	1.16847	0.555294	1.60628	1.59649	1.45338	1.54449
ethanol phosphate	0.900753	1.03419	1.31798	0.988084	1.25393	0.698765	0.249761	1.72217	1.34345	1.03471	1.60791	0.939691	1.43774	0.837124	1.05927	0.914523	1.3105	1.24098	1.39792	0.961465	0.90864	1.19544	0.81832	1.07538	1.5026	1.12997	1.42197	1.25709	1.08071	1.2062	-2.23639	-1.9108	-1.95662	-1.94197	-2.02181	-2.13396	-2.07763	-1.9128	-2.33526	1.45595	1.04974	-1.90969	1.05805	1.0802	0.233728	1.34576	1.33672	0.799855	1.23197
Ethanolamine	0.462882	0.620727	0.996121	0.495858	1.07657	0.547294	0.333967	1.47547	0.968734	0.706819	1.41978	0.462381	1.23654	0.471179	0.760118	0.580534	0.867038	0.978109	1.17746	0.563095	0.378057	0.536082	0.55586	0.333263	1.44623	0.746534	0.956023	0.853271	0.538434	0.605194	-1.07136	-1.30259	-1.22097	-1.21942	-1.30373	-1.27714	-1.25815	-1.28976	-1.51446	0.98735	1.20721	-1.15985	1.04984	0.974481	0.0728182	1.42122	1.01582	0.827335	1.16099
Gluconic acid	0.410317	1.13843	1.4038	1.04954	1.17873	0.715809	0.500522	1.34998	0.905138	0.621833	1.24148	0.407583	0.992012	0.378935	0.709637	0.553504	0.899427	2.68481	2.77829	2.30211	0.795856	0.908291	0.384353	-0.276714	1.29974	0.7828	1.0673	0.915578	0.655669	0.707751	-2.18386	-1.31908	-1.3191	-1.30309	-1.34388	-1.34527	-2.1332	-1.34186	-2.28656	1.22998	1.17506	-2.08449	1.02835	0.937261	0.620562	1.73012	1.2781	0.605228	1.26608
Glucose	-0.00214777	0.113164	0.670159	0.00902965	0.995617	0.286321	0.296999	1.28816	0.759796	0.277833	1.18425	-0.102095	1.00084	0.19431	0.124703	0.125391	0.608956	0.602419	0.775121	0.0139708	0.181203	0.295385	-0.0830319	-0.247691	1.06907	0.140476	0.696574	0.388887	-0.0468429	0.274363	-1.12061	-0.909109	-0.936054	-0.913934	-0.947369	-0.951964	-0.932501	-1.17658	-1.09769	0.438774	0.93525	-1.17144	0.827695	0.485725	-0.5329	1.20475	1.67097	1.3648	1.18141
glucose-1-phosphate	-0.414512	0.373011	-0.809709	0.298408	2.55216	2.31879	2.25883	1.43663	1.0848	0.0201641	1.20343	-0.377468	0.965998	0.213956	2.2584	0.308548	0.416463	0.323073	0.487566	-0.0818091	0.184335	0.354326	-0.20936	0.132399	0.787793	0.27022	0.571706	0.943685	0.200566	0.268729	-2.13247	-1.20735	-0.995604	-1.29694	-1.21355	-0.976914	-0.928719	-0.955156	-1.44326	0.882847	1.21964	-2.82285	0.555477	0.630793	-0.578614	0.897677	2.45949	1.60531	1.37794
Glucuronate	0.333566	0.503363	0.890929	0.515015	1.02637	0.649803	0.524507	1.45689	0.806797	0.644053	1.57674	0.527791	1.32057	0.482235	0.734997	0.513812	0.953811	0.857771	0.996377	0.40166	0.539996	0.58846	0.460738	0.350537	1.46945	0.626562	0.992465	0.812744	0.5236	0.504217	-1.24465	-1.46493	-1.47022	-1.44579	-1.41184	-1.36901	-1.39686	-1.38481	-1.32351	0.907747	1.12577	-1.26787	0.901208	0.398743	-0.237922	1.09339	1.26978	1.24531	1.25054
Glutamic acid	-0.428809	0.235581	0.96148	0.305055	1.20176	-0.273393	-0.029964	1.28346	0.72539	0.267257	1.18533	0.0348519	0.872214	-0.124739	0.454452	0.420157	0.892823	0.484592	0.904224	0.199364	0.16142	0.403019	0.237281	-0.207931	1.35331	0.770174	1.15717	0.756526	0.40832	0.697588	-0.993796	-0.780507	-0.778816	-0.772668	-0.911264	-0.893563	-0.867438	-1.1501	-1.5106	0.561141	0.841328	-1.0479	0.525848	0.377481	-0.484084	1.41515	0.635528	0.776442	0.955143
Glyceric acid	0.566831	1.0529	1.31001	1.00504	1.2867	0.488482	0.367895	1.87327	1.36544	1.01874	1.94829	0.81	1.65125	0.959726	1.31644	1.25824	1.60883	1.40319	1.55678	1.06176	0.913841	1.15541	0.739463	1.12811	1.65177	1.11293	1.42326	1.30274	1.00044	1.05978	-1.59553	-1.78957	-1.78022	-1.67951	-1.96048	-1.63415	-1.71226	-1.80578	-1.71024	0.86345	0.776136	-1.88289	0.862773	0.677301	0.368936	1.59336	0.43432	0.946664	0.839761
Glycerol	0.904019	0.726554	1.58407	0.89032	1.22489	0.116416	0.13258	1.99008	1.05041	0.683334	1.24904	0.944727	1.04113	0.195885	1.15102	0.886283	1.31897	1.28564	1.47424	1.07832	-0.165832	0.0798471	0.282813	0.58377	1.87722	1.17863	1.60983	0.987015	-0.817405	0.817293	-1.22893	-1.34868	-1.22819	-1.24764	-1.40999	-1.32667	-1.31011	-1.47819	-1.74283	0.870273	0.123388	-1.4123	0.817596	0.33176	0.376691	1.66596	0.560123	0.799535	0.699058
Glycine	-0.00416357	0.305347	0.590778	0.114733	0.974656	0.393602	0.124256	0.375082	0.887537	0.543509	1.05916	0.0320089	1.16921	-0.0883738	-0.0841931	0.525754	0.907941	0.623712	0.845702	0.119439	0.168723	0.208169	-0.210061	0.0663849	1.50317	0.435877	0.74313	0.643291	-0.240994	0.446248	-0.35246	-0.514115	-0.325445	-0.372576	-0.564516	-0.431401	-0.423954	-1.00008	-1.43917	0.80289	0.975317	-0.607806	0.264987	0.680936	-0.55656	0.741293	0.8417	1.15693	0.931487
Heptadecanic acid	1.10924	1.27103	1.49293	1.2011	1.53315	1.07613	0.886126	1.75095	1.35001	1.079	1.75813	1.15147	1.5081	0.941103	1.35967	1.23847	1.49695	1.43695	1.51285	1.09217	1.19015	1.2657	1.0939	1.06893	1.76213	1.30955	1.54636	1.48073	1.26749	1.34846	-2.23314	-2.32659	-2.22668	-2.13671	-2.33385	-2.31752	-2.22002	-2.30871	-2.33972	1.34622	1.29604	-2.26552	1.1405	1.07111	0.410434	1.38161	1.32084	1.03346	1.32703
hexadecanoic acid	0.349237	0.568587	1.05144	0.642405	1.10219	0.518791	0.484433	1.3962	0.856168	0.535563	1.27803	0.501116	0.879442	0.313608	0.749643	0.564496	0.986621	1.25301	1.37917	0.837925	0.857634	1.11156	0.347924	0.18442	1.22625	0.688773	0.967938	0.913739	0.624787	0.711983	-1.67439	-1.85422	-1.6214	-1.40937	-1.94552	-1.66895	-1.5113	-1.97153	-1.56787	1.1437	0.908617	-1.56467	1.43139	0.963407	0.26747	1.51791	1.12022	0.832008	1.12823
hexaric acid	-0.256041	0.777316	0.544782	0.337751	0.339888	0.581431	0.24624	1.10348	0.314001	0.443082	1.01858	0.161523	1.34794	0.542667	0.418179	0.0308338	0.610962	0.502396	0.813804	0.155273	-0.0144655	0.296148	-0.0518516	-0.374741	1.4549	-1.01756	0.745661	0.360815	-0.296184	0.158628	-0.475385	-0.596345	-0.610369	-0.600052	-0.543097	-0.542551	-0.522317	-0.474259	-0.898485	-0.0311726	1.04605	-0.497047	0.25321	0.0852675	-0.535291	0.942077	-0.0476683	1.20058	1.40548
Hydroxyproline	0.407451	0.401216	0.934495	0.194516	0.895488	0.459255	0.30652	1.46368	0.9137	0.702157	1.46859	0.386659	1.12029	0.425644	0.625479	0.625582	1.08107	0.784021	0.99435	0.37961	0.453336	0.593997	0.311921	0.275649	1.35526	0.485116	0.913752	0.744549	0.298209	0.594868	-1.34281	-1.10379	-1.0976	-1.09171	-1.44535	-1.44342	-1.4233	-1.36871	-1.65583	0.923776	1.182	-1.39318	0.676547	0.69942	-0.185393	1.06296	1.04454	1.23375	1.19245
Icosanoic acid	0.363589	1.0108	1.65641	1.27866	1.00173	0.489793	0.513925	1.32252	0.738267	0.505385	1.34945	0.568245	0.850835	0.16863	0.4902	0.573096	0.992725	2.08423	2.36134	1.78539	0.529196	0.470988	0.354143	0.0850037	1.27295	0.436211	0.676312	0.848807	0.200895	0.672406	-1.36064	-1.30921	-1.36019	-1.34555	-1.41388	-1.41761	-1.44946	-1.43753	-1.60647	0.783537	1.08544	-1.3904	0.707332	0.727785	-0.451216	0.609209	0.98364	1.28578	1.16349
Iminodiacetate	0.481482	0.71726	1.06116	0.632804	1.07399	0.527535	-0.316883	1.41463	0.908463	0.624021	1.38064	0.568464	1.07802	0.407553	0.6769	0.567102	0.937276	1.64637	1.33095	1.20313	0.565506	0.745499	0.535091	0.353949	1.37161	0.850386	1.15463	0.988243	0.663075	0.822557	-1.45796	-1.33559	-1.29772	-1.29574	-1.62396	-1.57478	-1.55426	-1.69626	-2.20836	1.19392	0.852213	-1.55994	0.924219	0.897191	0.050696	1.44484	1.20345	0.212282	1.27341
Indole-3-acetic acid	0.363879	0.58355	1.06711	0.657476	1.11058	0.483437	0.122756	1.41275	0.871552	0.550478	1.29403	-0.0905224	0.894861	0.326103	0.764872	0.579453	1.0022	1.26898	1.39532	0.853282	0.87302	1.12732	0.362564	0.19882	1.24218	0.703912	0.983486	0.929207	0.639833	0.727156	-1.66271	-1.8428	-1.60964	-1.39731	-1.93424	-1.65726	-1.49938	-1.96028	-1.55604	1.1595	0.924078	-1.55283	1.45505	0.978949	0.281992	1.53427	1.13599	0.847357	1.14402
Indoxyl sulfate	0.831478	0.929159	1.16548	0.855336	1.14819	0.740283	0.608497	0.90366	0.59983	0.525683	1.58328	0.780665	1.26712	0.763833	1.06519	0.917976	1.2424	1.18264	1.28688	0.812518	0.735284	0.85633	0.779807	0.576203	1.3178	0.856927	1.13892	0.956688	0.764195	0.870597	-2.20184	-1.95385	-1.90336	-1.95785	-2.00907	-2.00235	-2.31106	-2.01025	-2.12701	1.49554	1.37953	-2.07857	1.23368	1.18129	0.501473	1.62206	1.34186	1.32304	1.38365
Inositol	0.798763	0.948244	1.18815	0.844026	1.29105	0.875981	0.749079	1.59901	1.1756	0.913776	1.59858	0.804544	1.31105	0.764995	1.04538	0.91307	1.22677	1.32206	1.41714	0.948839	0.601551	0.680125	0.761366	0.510726	1.64372	1.14157	1.41511	1.24076	0.95577	1.04399	-2.22089	-2.21592	-1.94989	-1.72783	-2.23238	-1.95568	-1.84343	-2.23128	-1.91575	1.32994	1.26494	-2.04117	1.04621	1.00422	0.451944	1.51423	1.30034	1.30151	1.35478
Isoleucine_major	0.380337	0.78818	1.12459	0.735149	1.30976	0.618181	-0.750437	1.59244	1.07638	0.647184	1.5262	0.666911	1.18553	0.562563	0.879408	0.70504	1.1224	1.116	1.19303	0.630892	0.373518	0.511632	0.673966	0.308137	1.55701	0.950807	1.27296	1.04859	0.773288	0.880021	-1.48198	-1.20964	-1.07864	-1.10597	-1.39991	-1.34229	-1.31535	-1.44092	-1.87172	1.28799	1.16469	-1.65989	0.907541	1.00521	-0.716737	0.821857	1.25951	0.171789	1.52187
L-Cystine	0.0234612	1.0916	1.54043	1.1581	1.49787	0.370532	0.306968	1.5787	1.10105	0.501685	1.37945	0.668877	0.857764	0.280745	1.03243	0.899937	1.16458	1.21744	1.44057	0.965722	0.849898	1.04797	0.582353	0.378414	1.58307	1.3046	1.49425	1.32933	1.15513	1.25808	-2.00443	-2.11049	-2.08514	-2.00013	-2.07529	-2.05637	-1.99239	-1.98321	-2.1558	1.51926	0.770223	-2.00198	1.58743	1.37702	0.953416	2.09211	1.25857	0.932762	0.983514
L-Malic acid	0.340676	0.386329	0.649066	0.426291	0.931322	0.124605	0.522366	1.37893	0.55955	0.590777	1.22872	0.267768	1.06229	0.273153	0.439886	0.128213	0.78377	0.743654	1.03942	0.22596	0.58025	0.207121	0.235576	0.0724396	1.1267	0.57027	0.90825	0.783103	0.380929	0.458954	-1.34815	-1.34983	-1.39988	-1.38787	-1.38298	-1.41752	-1.37253	-1.40402	-1.48453	0.552958	-0.720213	-1.34582	1.42331	1.34669	0.502933	1.93468	0.919224	1.37093	1.04612
lactitol	0.231204	0.827125	1.18054	0.760011	0.962383	0.638265	0.429403	1.24237	0.865907	0.559436	1.36654	0.398425	0.982224	0.424844	0.585801	0.424115	0.859777	1.62798	1.85678	1.32745	0.523877	0.491835	-0.487906	0.318233	1.29527	0.701462	1.11279	0.960558	0.627532	0.104716	-1.53989	-1.72211	-1.72766	-1.70932	-1.56979	-1.55724	-1.566	-1.65725	-1.55287	1.46563	1.08998	-1.55275	0.83104	0.708107	0.298567	1.64251	1.3851	1.3638	1.44104
L-Ascorbic acid	1.03695	1.1531	1.38744	1.07345	1.39975	1.01387	0.884314	1.74475	1.33646	1.0794	1.58551	0.834992	1.31805	0.890872	1.25011	1.13386	1.42166	1.34367	1.44129	1.01663	0.955287	1.01549	0.800026	0.798339	1.63817	1.21215	1.44281	1.26267	1.03214	1.11046	-2.61719	-2.33979	-2.22519	-2.26734	-2.31508	-1.40386	-2.15456	-2.2423	-2.49091	1.51694	1.38833	-2.35693	1.04775	1.20938	0.390375	1.61404	1.51335	0.667631	1.54227
L-Aspartic acid	0.481321	1.17002	1.42484	1.10889	1.35567	0.874446	0.479185	1.78146	1.36531	1.11614	1.70088	0.779112	1.42895	0.880637	1.07235	0.963406	1.26709	1.27561	1.36194	0.924648	0.8088	0.917357	0.741373	0.743826	1.492	1.10992	1.34902	1.36156	1.16607	1.24483	-2.7036	-1.63619	-1.84129	-1.66776	-2.47199	-2.57051	-2.15905	-2.14421	-2.44152	1.03176	1.39379	-2.36301	1.2813	1.25587	0.690697	1.71713	1.45041	0.761957	1.49191
Lauric acid	0.457759	0.508461	0.955509	0.455763	1.14685	0.737082	0.547744	1.44489	0.901984	0.604965	1.30479	0.487524	1.07196	0.184559	0.625505	0.181528	0.815541	0.913753	0.794353	0.269555	0.467134	0.5837	0.123369	0.359479	1.33581	0.658912	1.0426	0.79265	0.506529	0.699366	-1.37466	-1.41596	-1.42996	-1.39397	-1.45823	-1.4638	-1.44351	-1.41975	-1.66658	0.822577	1.14421	-1.43641	0.726259	0.715748	-0.0882948	1.45294	1.1129	1.50358	1.21689
Leucine	0.00886583	0.258939	0.792574	0.0140583	0.955834	-0.575031	0.49358	1.70118	0.398018	-0.256487	1.25363	0.161755	1.17526	-0.278703	0.221361	0.173425	0.189249	0.483138	0.754405	-0.193003	0.102112	0.236446	0.13702	0.0111401	1.29224	0.0292075	0.906829	0.675589	-0.15964	0.338829	-0.600198	-0.311358	-0.102708	-0.136617	-0.565979	-0.461756	-0.430659	-0.601786	-1.36379	0.842189	1.44721	-0.86305	0.323156	0.721971	-0.87625	0.74196	0.937687	1.22676	1.01149
L-Glutamic acid	0.887597	1.15494	1.40773	1.09844	1.42083	0.945254	0.179724	1.63938	1.27605	1.03668	1.47294	0.99854	1.21376	0.745357	1.09326	0.980475	1.24583	1.51875	1.58965	1.16745	0.715468	0.846824	0.963102	0.546531	1.55922	1.17167	1.41414	1.38471	1.15074	1.21548	-2.1043	-2.56429	-2.12745	-2.36105	-2.34015	-2.4675	-2.61245	-2.51708	-2.11289	1.59216	1.47252	-1.84793	1.41482	1.37183	0.669654	1.65446	1.54115	0.314434	1.53002
L-Iditol	0.917597	1.25944	1.48505	1.18973	1.34214	0.883072	0.82572	1.74386	1.34995	1.11902	1.69674	0.922027	1.42691	0.914276	1.10027	0.979692	1.25382	1.48612	1.54511	1.1676	0.961824	1.04663	0.868458	0.8701	1.73322	1.31194	1.54197	1.37262	1.15125	1.21056	-2.31599	-2.33679	-2.31552	-2.44548	-2.56936	-2.45675	-2.48223	-2.62195	-2.38864	1.38358	1.41738	-2.30355	1.24946	1.21501	0.655627	1.599	1.52258	1.44813	1.50796
L-Norvaline	1.04268	0.374221	-1.207	0.466524	-0.202096	1.46553	0.626247	0.780223	-0.180225	-0.15097	2.45416	1.05151	0.409425	1.0853	0.546342	0.686115	1.04316	1.65093	1.75331	0.562127	1.28625	0.530328	0.690666	0.0671747	0.680758	1.14183	0.428885	0.880405	0.28215	0.928584	-0.862693	-0.805919	-0.634655	-0.675203	-0.968041	-1.38623	-0.858782	-0.900166	-1.79665	1.7057	1.2533	-1.44381	0.406988	0.360614	0.075564	1.32233	1.11831	0.967765	2.02627
L-Serine	0.176591	0.476285	1.24483	0.434919	0.869082	0.675363	0.450598	0.900301	0.425415	0.831403	1.5556	0.720027	1.50282	0.256657	0.451479	0.44977	0.791773	0.620216	0.911518	0.405542	0.801262	0.336864	0.679987	-0.0972953	1.37096	0.580406	0.714498	0.26385	0.219548	0.469381	-0.988888	-0.95881	-0.881759	-0.909675	-1.16762	-1.09962	-1.06264	-1.21696	-1.52288	1.34651	0.813387	-1.14985	1.35954	0.926016	-0.330575	0.9842	0.95515	1.34774	1.57669
L-Valine	1.01875	1.07753	1.45111	1.01846	1.39684	0.940825	0.362934	1.77387	1.30778	1.0869	1.74731	0.885316	1.31095	0.750931	0.939155	1.05979	1.27333	1.28634	1.51531	1.08659	0.794099	0.832706	0.910863	0.718318	1.76245	1.31993	1.51495	1.15142	1.01549	1.01528	-2.65337	-1.67284	-1.94199	-1.66944	-1.95984	-2.94308	-1.8741	-2.6714	-2.422	1.25468	1.21172	-2.02107	1.37197	1.38629	0.443855	1.65505	1.26715	0.58575	1.37228
Lysine	0.219124	0.370215	0.683783	0.146757	1.05683	1.82992	1.52791	1.81021	1.23501	0.354256	1.53644	0.0787365	0.698071	-1.14786	0.378403	0.359916	0.547135	0.562514	0.710474	0.106638	0.0484523	0.0977997	0.203221	-0.0825656	0.644366	0.0587658	0.907157	0.472045	0.168791	0.325678	-1.32871	-1.09077	-0.863677	-0.852976	-1.32788	-1.40301	-1.4303	-1.20273	-1.14365	0.0652058	1.27587	-1.30694	0.454717	0.686962	-0.415494	1.16088	1.45776	2.125	1.51814
Maltose	0.548097	0.520327	0.926375	0.287664	0.866143	0.325227	0.62409	1.326	0.714459	0.583944	1.4146	0.429967	0.982244	0.100914	0.287261	0.261625	0.827961	0.876356	1.00412	-0.0677131	0.138983	0.899177	0.300207	0.10004	1.24353	0.413539	0.634197	0.747728	0.254715	0.886605	-1.05306	-1.10073	-1.12805	-1.07634	-1.2657	-0.829157	-0.814161	-1.14624	-0.940121	0.85654	1.24352	-1.07885	0.838242	0.620652	-0.487754	1.48619	0.805652	1.45989	1.10504
Mannitol	0.971897	0.789281	1.01226	0.69659	1.48949	1.00889	-0.0969219	1.8517	1.41287	1.15424	1.79072	0.954954	1.51858	0.950044	1.23921	1.10679	1.39327	1.33497	1.41216	0.969049	0.419922	0.496796	0.911101	0.32649	1.7748	1.27845	1.53655	0.855347	0.612241	0.695014	-1.94315	-1.66257	-1.95455	-1.814	-1.95046	-2.14355	-2.16759	-2.09724	-2.38129	0.885367	1.35059	-2.26093	1.12409	1.11352	0.49307	1.5463	1.30041	1.25863	1.32732
Melibiose	0.464723	0.907697	1.24053	0.902911	1.09458	0.708507	0.563893	1.39088	1.0326	0.680978	1.18693	0.635575	0.979624	0.423345	0.651324	0.640533	1.00748	1.10623	1.23267	0.765746	0.819046	0.90446	0.576212	0.723476	1.66112	1.20975	1.51822	1.65271	1.43306	1.54844	-2.22888	-1.69762	-1.74088	-1.72092	-2.25382	-3.23387	-2.01554	-1.74215	-1.88344	1.56555	1.19109	-2.07736	1.09135	1.0649	0.55072	1.6429	1.26698	1.28658	1.30144
Meso erythritol	-0.00797375	0.273795	0.589901	0.12235	1.30611	0.563208	0.476163	1.26949	0.383317	0.29483	1.51138	0.0135524	1.00823	0.167809	0.346811	0.135442	0.800002	0.571851	0.834105	-0.102051	-0.109447	-0.0621784	-0.0671724	-0.312688	0.614354	0.406686	0.771122	0.596398	0.123892	0.37539	-0.924682	-1.11875	-1.10862	-1.09863	-1.03254	-1.00116	-0.966186	-1.06502	-1.3009	0.836526	1.54733	-1.01476	1.24802	-0.544	-0.34319	1.49021	1.07154	1.23107	1.17174
Methionine	0.362183	0.385792	0.694695	0.314926	0.950363	0.650907	0.420897	1.38239	0.856234	0.604876	1.24778	0.212871	1.08974	0.0305048	0.474337	0.369419	0.780527	1.03866	1.12301	0.271862	0.167532	0.498108	0.0150627	0.27794	1.27212	0.263336	0.859774	0.742275	0.383427	0.468444	-1.07194	-0.722673	-0.71585	-0.686946	-1.08322	-1.07157	-1.05444	-1.23932	-1.39755	0.626395	1.0883	-1.16698	0.638603	0.464884	-0.608352	1.07053	0.842028	1.39793	1.07387
methyltetrahydrophenanthrenone	0.401063	0.234776	0.641406	0.331413	0.912725	0.551577	0.511137	0.989407	0.671026	0.504454	1.00344	0.102291	0.739023	0.381534	0.460494	0.278514	0.655215	0.636913	0.705831	-0.0645014	0.29445	0.564057	0.301221	0.215389	1.13809	0.352527	1.04747	0.497053	0.371521	0.448038	-1.78387	-1.92842	-1.8972	-1.93299	-1.80261	-1.94016	-1.92343	-1.76662	-1.85313	0.714487	2.31577	-1.80025	2.25803	2.21095	1.42441	2.64511	0.71094	1.02048	0.891617
Myo-Inositol	0.74509	0.871486	1.21028	0.869121	1.26628	0.791373	0.648733	0.975075	1.00014	0.691397	1.45682	0.932947	1.21738	0.678805	0.906201	0.662767	1.03233	0.939849	1.10393	0.666235	1.12469	1.348	0.84279	0.763151	1.49934	0.960242	1.21067	1.1382	0.935929	0.934528	-2.36821	-1.4371	-1.46613	-1.448	-1.97041	-1.78461	-1.8202	-1.69421	-1.84537	1.30911	1.18644	-1.56603	1.64041	1.14162	0.396731	1.49046	1.36294	1.0537	1.3337
Myristic acid	0.395491	-0.304232	1.23707	0.783462	0.990124	0.119774	0.294618	0.589514	0.31466	0.770071	1.40209	-0.0465733	0.505937	-0.144078	-0.169484	-0.0860699	0.964689	1.2835	1.35555	0.787641	0.597729	0.671185	-0.212604	0.486785	0.883464	-0.0594988	0.319513	1.09355	0.780139	-0.104431	-1.28191	-1.25489	-1.27344	-1.22845	-1.32589	-1.34578	-1.32999	-1.26175	-1.49232	1.3684	1.46659	-1.29797	1.10387	1.07893	0.0106365	1.48637	1.63201	1.04029	1.66585
5-hydroxytryptamine	0.185134	0.779817	1.36347	1.08911	0.91165	0.348965	0.310928	0.89113	0.774008	0.34317	1.00985	0.113525	0.801047	0.172413	0.58139	0.898138	1.3012	1.40543	1.77225	1.22873	1.03149	1.19541	0.283719	0.481937	1.2335	0.878024	1.17527	0.801984	1.01933	1.1818	-1.94339	-2.09109	-1.92367	-1.92817	-1.9042	-2.05382	-2.06159	-2.11399	-2.05868	1.6733	0.960156	-1.98708	1.31697	1.2858	0.898637	2.10358	1.07135	0.789955	1.08229
N-Acetyl-D-glucosamine	-0.313745	0.524683	0.797338	0.439727	1.0628	0.447348	0.0122473	1.54751	0.885726	0.364339	1.45396	0.241168	0.988634	0.174304	0.0480976	0.320074	0.781666	0.750521	0.946043	-0.0181878	0.178857	0.557966	0.199537	-0.0798622	1.45826	0.641557	1.05012	1.053	0.675149	0.77209	-0.978717	-0.890459	-0.904573	-0.882818	-0.855357	-0.821297	-0.808536	-1.06868	-1.07158	1.17059	1.17727	-1.01542	0.974591	-0.383335	-0.679528	0.265162	-0.209361	0.853386	1.0574
norleucine	0.86305	1.1041	1.35334	1.01074	1.35114	0.81884	0.203129	1.67914	1.23075	0.903704	1.64665	0.864279	1.29244	0.70081	1.07343	0.912044	1.23766	1.33088	1.41684	0.975584	0.68786	0.782457	0.79976	0.591092	1.60524	1.14182	1.39694	1.18278	0.968966	1.0593	-1.72752	-1.87563	-1.76765	-1.74549	-1.92837	-1.79757	-1.71787	-2.05128	-2.23198	1.54375	1.05151	-1.91993	1.191	1.17279	0.458549	1.50504	1.47667	0.482852	1.43771
OCTADECANE	0.84702	1.00334	1.28093	0.946777	1.32904	1.00952	0.933808	1.63803	1.22992	1.04582	1.66915	0.840616	1.44187	0.427106	1.08307	0.966388	1.29384	1.15582	1.26486	0.777969	0.888003	1.00449	0.851106	0.859718	1.58574	1.03612	1.33099	1.24454	0.978401	1.06939	-1.8229	-1.85257	-1.89182	-1.87335	-1.84533	-1.87518	-1.85155	-1.87218	-1.97867	1.10952	1.32423	-1.8788	0.875337	0.888334	-0.0160199	1.15756	1.12167	0.822133	1.39302
Oleic acid	0.63462	0.628737	0.796763	0.303005	1.03461	0.619455	1.16705	0.515914	0.745428	0.816433	1.45083	0.52093	1.14774	0.508321	0.663906	0.922848	1.17001	1.14744	1.37691	0.348171	0.319824	0.797791	0.579879	0.187401	1.38462	0.648118	1.24311	1.04933	0.626968	0.678085	-1.48066	-1.23506	-1.23981	-1.22827	-1.67394	-1.617	-1.56743	-1.1148	-1.59463	0.857946	1.33789	-1.48414	0.697424	0.503574	-0.212723	1.12515	0.592221	1.07695	0.953809
Ornithine	0.530353	0.639987	0.941139	0.592832	1.21339	0.742123	0.294833	1.47518	0.946855	0.77438	1.43041	0.590661	1.10336	0.359654	0.679511	0.567975	0.960355	0.975522	1.10982	0.54204	0.250189	0.44116	0.569855	0.175488	1.55614	0.957475	1.28496	0.833469	0.52039	0.629786	-1.91881	-1.73283	-1.6868	-1.6422	-1.5398	-1.68956	-1.68729	-1.68149	-1.66275	1.30067	1.39917	-1.70661	0.652935	0.650981	-0.115098	1.20883	1.4824	0.47843	1.73045
Palmitic acid	-0.532346	0.536172	0.953406	0.359004	0.756697	0.013171	-0.240474	1.00335	0.374348	-0.0775464	0.951001	-0.486309	0.535962	-0.462707	-0.00149905	-0.121984	0.338429	2.93996	3.10302	2.29526	-0.0660846	0.187898	-0.567077	-0.211876	0.935811	0.13422	0.588077	0.428376	-0.158476	0.0986671	-0.680097	-1.37364	-0.633875	-0.607546	-0.669846	-0.686474	-0.646868	-0.652652	-0.902957	0.704344	0.615667	-0.704073	0.284471	0.160636	-0.447209	1.4213	0.722014	0.0994571	0.750837
Pentadecanoic acid	0.742872	0.885093	1.16706	0.813683	1.20494	0.718184	0.584068	1.44798	1.00753	0.710296	1.49522	0.759631	1.19298	0.580672	0.989432	0.860142	1.17094	1.12101	1.2122	0.742525	0.836255	0.967948	0.730528	0.779541	1.53545	1.02461	1.32576	1.15555	0.918625	0.987902	-0.985359	-0.953019	-2.53488	-0.934579	-0.948228	-0.946028	-0.93691	-1.00419	-0.972394	1.18692	1.1133	-2.46488	0.848344	0.787985	0.0888711	1.23291	1.16438	1.03908	1.18109
Phenylalanine	0.0936425	0.615435	1.21012	0.645252	1.4233	0.379025	-0.0332872	0.949091	0.871725	0.492407	1.58487	-0.172083	0.772764	-0.043211	0.754098	0.473963	0.953312	1.20096	0.2924	0.597574	-0.344619	0.00846989	0.370177	-0.17225	1.60958	0.0411641	1.35541	0.221561	0.708264	0.827687	-0.985655	-0.834198	-0.851693	-0.834237	-0.65767	-0.606133	-0.5884	-1.12006	-1.30932	0.391078	0.807367	-1.04601	0.189771	-0.824711	-0.127897	1.77764	0.472546	0.924932	0.871637
Pipecolic acid	0.631202	0.929536	1.19607	0.834026	1.22666	0.731043	0.206708	1.52889	1.03878	0.787582	1.33136	0.754996	1.14969	0.290435	0.900063	0.658277	1.12474	1.34456	1.40499	0.889134	0.468069	0.677948	0.673902	0.252959	1.4149	0.93054	1.26993	1.17329	0.914298	0.979235	-1.71305	-1.6955	-1.65141	-1.62851	-1.46241	-1.4154	-1.41581	-1.89094	-1.89766	1.42092	1.29897	-1.75751	1.18177	1.15596	-0.200839	1.41443	1.30551	0.685805	1.42926
Proline	0.680276	0.409096	0.563864	0.353877	0.939633	0.199453	-0.0676119	2.41988	0.825236	0.167573	2.46532	0.728502	0.873706	-0.565152	1.52096	0.414871	1.00626	1.58337	1.67262	0.983409	-0.078909	0.113133	0.507948	-0.113461	1.88615	1.03852	0.845202	0.577367	-0.522557	0.126518	-0.581101	-0.730734	-0.591755	-0.622096	-0.816609	-0.747013	-0.726297	-1.06146	-1.19219	0.887816	-0.0995076	-0.814715	0.38418	-0.0648283	-1.30297	1.06223	0.13438	0.740052	0.660537
Putrescine	1.62914	0.335737	0.725086	0.325685	1.25623	0.701962	0.723649	2.4005	1.87642	1.6721	2.41653	1.62357	2.13537	1.58936	1.87011	1.74028	2.06823	2.0059	2.1028	1.63862	0.345482	0.644559	1.57424	0.379667	2.26774	1.79778	2.06951	0.649266	0.308531	0.54986	-1.7697	-2.13786	-1.85734	-1.80493	-2.01655	-1.8501	-1.84871	-1.88544	-1.95559	0.204811	0.822113	-1.83819	0.510672	0.638781	-0.260574	0.752917	1.01223	0.878506	1.06573
Pyroglutamic acid	-0.509077	-0.167428	0.586165	-0.00678442	0.529754	0.541811	0.0451604	1.17155	0.658293	0.0401795	1.52426	-0.269377	1.12625	-0.377705	-0.00304266	0.019215	0.686626	0.664428	0.65128	-0.649033	-0.0206185	0.294327	-0.244125	-0.184336	1.2774	0.264272	0.599525	0.570642	-0.204794	0.451427	-0.539379	-0.434002	-0.407371	-0.393696	-0.53438	-0.51343	-0.465435	-0.652073	-0.976555	0.88308	1.09178	-0.613817	0.484227	0.51777	-1.22564	1.06419	1.08621	1.4355	1.30343
Ribose	0.275396	0.965183	1.26441	0.982562	1.42618	1.01237	0.568951	1.55851	0.565635	0.400257	1.64681	0.548652	1.31954	0.731247	0.372974	0.996878	0.541766	1.44896	1.69628	1.27762	1.39434	1.31522	0.559548	0.139436	1.36225	0.712279	1.21695	0.66368	0.928774	0.472396	-1.94579	-1.80038	-1.71915	-1.62788	-1.68778	-1.83958	-1.63386	-1.84643	-1.78399	0.465771	1.52829	-2.12	1.1813	1.16271	0.568439	1.74597	0.499109	0.927089	1.10348
Stearic acid	1.29163	1.36725	1.55435	1.31415	1.63692	1.43982	1.34789	1.8753	1.57482	1.4223	1.90064	1.29192	1.75072	1.3299	1.44943	1.35724	1.61555	1.49648	1.56541	1.20743	1.30345	1.39661	1.32137	1.29694	1.80614	1.3884	1.60445	1.55036	1.32932	1.41064	-2.94105	-2.51349	-2.55086	-2.93842	-2.53736	-2.41518	-2.45165	-2.45409	-2.4255	1.52319	1.63199	-2.99529	1.35302	1.36271	0.727414	1.57607	1.54049	1.53616	1.6292
Succinic acid	-0.142914	0.55177	0.49746	1.26741	1.89659	0.485132	0.185717	2.29234	0.598194	0.103846	1.20362	-0.164365	0.8699	0.220717	0.940145	1.33054	0.767941	0.443054	-0.193535	-0.248549	0.25467	0.419389	0.279731	0.23397	1.16048	0.729852	0.706846	0.430653	0.257469	0.375161	-1.12294	-1.21919	-1.14758	-1.13682	-1.18796	-1.09947	-1.09822	-1.26356	-1.681	0.413989	1.13918	-1.35399	0.769985	1.28236	0.680033	0.983213	0.724549	1.10111	1.70879
threonic acid	0.398342	0.578917	0.905394	0.489126	1.00663	0.470249	0.359777	1.37766	0.876503	0.569961	1.3168	0.409972	1.0091	0.308738	0.641967	0.487583	0.871554	0.865576	0.986646	0.450862	0.348701	0.480386	0.394724	0.150029	1.26169	0.654625	0.975065	0.791462	0.500608	0.607214	-1.55678	-1.45287	-1.4307	-1.42522	-1.55013	-1.50123	-1.48033	-1.62849	-1.8708	1.19181	1.35304	-1.61984	1.15685	1.10808	0.354319	1.64195	1.32324	1.35355	1.40716
Threonine	0.320714	0.465908	0.783261	0.326212	0.846786	0.224325	0.3331	1.32571	0.645783	0.00539016	1.38674	0.285559	0.885023	-0.0299207	0.585711	0.574452	1.0701	1.2149	1.31175	0.771371	0.805712	0.71655	0.259132	0.433165	1.1403	0.557953	0.94001	0.76931	0.574915	0.542798	-1.1949	-1.04018	-0.949315	-0.953512	-1.24507	-1.17432	-1.14666	-1.37939	-1.73479	0.9627	0.727306	-1.32343	0.731837	0.771592	-0.208918	1.35501	1.18972	0.933381	1.40991
Tryptamine	0.0398526	0.738571	1.30278	0.891823	1.15921	0.120494	-0.191284	1.31302	0.668211	0.409341	1.2761	0.710836	0.77733	0.285922	0.768705	0.634988	1.03587	0.974846	1.27349	0.693587	1.17926	1.41603	0.475866	0.478816	1.28228	0.806667	1.01205	1.09116	0.850709	0.926218	-1.63208	-2.95332	-1.6459	-1.60814	-1.65908	-1.65949	-1.93714	-1.66979	-1.84555	1.33754	0.899949	-1.64988	1.66012	1.23453	0.486512	1.70067	1.54549	0.286666	1.60249
Tryptophan	-0.2141	-0.621045	0.419735	0.598432	0.984982	0.375488	0.28954	1.55717	0.788826	0.0781311	1.52977	0.730987	1.09014	0.235539	0.288592	0.280143	0.379267	1.10628	1.45667	0.799469	-0.0922049	0.794639	0.523912	0.346109	1.406	0.724597	1.10756	0.956091	0.563843	0.529627	-0.896372	-1.06615	-1.0539	-1.04025	-1.23977	-1.19391	-1.15448	-0.934658	-2.09034	1.56388	1.17091	-0.959469	-0.031304	-0.336675	-0.0818742	1.54142	1.32022	1.07866	1.26413
Tyramine	0.373544	0.828828	1.1813	0.761341	1.11813	0.253953	-0.21341	1.62944	0.845514	0.511574	1.47236	0.646219	0.886182	0.343197	0.788394	0.549651	0.9335	1.27102	1.39937	0.81867	0.430493	0.576778	0.463079	0.51631	1.5192	0.95169	1.18771	1.10147	0.840549	0.921937	-1.46087	-1.42243	-1.43806	-1.40558	-1.42034	-1.41157	-1.41208	-1.51539	-1.49035	1.13126	0.831123	-1.47644	0.702184	0.950014	0.316772	1.60363	0.882997	0.293172	1.15097
Tyrosine	0.202931	0.456867	0.654666	0.374266	0.791143	1.35385	1.23116	2.25396	1.78689	0.290762	1.05917	0.336308	0.769078	1.28715	1.60076	1.4527	0.647186	0.660857	0.721777	0.263904	0.704647	0.806444	0.0858847	0.311669	2.16231	0.597828	0.896801	0.72862	0.480491	0.558083	-1.92692	-1.51508	-1.65704	-1.68228	-1.82904	-1.88771	-1.93784	-2.11645	-2.0879	1.22268	0.680716	-1.93593	0.161272	0.312967	-0.713545	1.93025	0.714827	1.62152	1.69502
Uric acid	1.02648	1.31939	1.54926	1.23163	1.61315	1.02807	-1.35951	1.8231	1.41299	1.14943	1.74259	1.12547	1.46453	0.934027	1.35155	1.23271	1.48992	1.5376	1.60368	1.19616	0.973127	1.06682	1.05499	0.792107	1.76972	1.37255	1.61302	1.48357	1.28378	1.33713	-2.07403	-2.02084	-2.12176	-1.92297	-1.81176	-1.7593	-1.90945	-2.3161	-2.06656	1.40149	1.40375	-2.14881	1.42707	1.36621	0.89183	1.83327	1.51857	-0.689453	1.4726
Uridine	-0.409836	1.24359	1.49943	1.15176	1.43055	-0.299121	-0.362434	1.79591	1.36393	0.667294	1.82354	-0.27074	1.15775	-0.46675	1.40179	1.25544	1.59176	1.29802	1.38611	0.902105	0.740104	0.745636	-0.441347	-0.514434	1.709	1.25134	1.53939	1.4933	1.19146	1.30153	-1.73908	-1.41177	-1.43247	-1.40642	-1.71127	-1.46753	-1.45039	-1.75258	-1.93947	1.47512	1.06573	-1.74799	1.30914	1.33233	0.321928	1.71486	0.196795	0.0156887	0.275297
xylitol	1.40914	0.582126	0.769138	0.378595	0.963127	0.800475	1.42398	1.5765	1.00638	0.73885	1.46224	1.02903	1.20693	0.641541	0.730013	0.522036	0.783336	1.09663	1.19631	0.671395	0.500763	0.648374	0.894612	0.346522	1.57446	0.88538	1.13565	0.819426	0.620223	0.496886	-1.64287	-2.00677	-1.94663	-1.97422	-1.87613	-1.87261	-1.85651	-1.65382	-1.93035	1.07271	1.32477	-1.78165	1.06361	1.03816	-0.00658657	1.11985	1.73842	2.08542	1.85813
[truncated: 31 more columns]

## Sheet: PCA-SCores
	PC1	PC2	PC3	PC4	PC5	PC6	PC7	PC8	PC9	PC10	PC11	PC12	PC13	PC14	PC15	PC16	PC17	PC18	PC19	PC20	PC21	PC22	PC23	PC24	PC25	PC26	PC27	PC28	PC29	PC30	PC31	PC32	PC33	PC34	PC35	PC36	PC37	PC38	PC39	PC40	PC41	PC42	PC43	PC44	PC45	PC46	PC47	PC48	PC49
C-1	-5.0036	2.4108	0.054556	-1.8458	0.056621	-0.71091	0.065646	-0.93691	0.25056	-0.88028	0.79624	-0.22477	0.80512	-0.21911	0.047914	-0.23603	0.22758	-0.10752	0.25454	-0.22347	0.60295	-0.045884	0.20968	-0.072643	0.64771	-0.23323	-0.028201	0.10054	0.0033777	-0.48056	0.24607	0.072598	-0.14996	-0.40686	0.013265	0.031318	0.31801	-0.11877	-0.12356	0.14116	0.098343	0.0071445	0.22019	-0.10336	-0.104	0.11284	0.0077797	0.091427	0.024765
C-2	-6.9723	1.0905	-0.85194	-0.025014	-0.2636	0.13321	0.46393	0.18106	-0.30871	0.58089	-1.1427	-0.44475	0.17837	-0.072501	-0.87253	-0.26284	-0.26907	-0.3971	0.35083	-0.17271	0.34697	0.3502	-0.17739	0.29899	-0.15457	0.14257	-0.024077	0.28159	-0.059327	0.021154	0.17031	-0.37238	-0.44367	0.074233	0.11515	0.011398	0.076602	-0.16863	-0.14984	0.05033	-0.13494	-0.15864	-0.029884	0.32993	-0.02219	0.096636	0.025264	-0.095548	-0.065299
C-3	-10.035	-0.070928	-1.3138	0.77712	0.41921	0.09796	1.463	0.18136	0.8677	1.587	-0.62512	-0.42537	1.291	0.34561	-0.12091	0.38463	-0.037463	-0.12538	-0.61537	-0.22454	0.23852	0.0017044	-0.039383	0.39715	0.22628	0.083217	-0.20782	0.31049	-0.048372	-0.038766	0.18653	0.12863	-0.0049929	-0.083713	-0.1697	-0.36365	-0.38782	-0.06091	0.12268	-0.046855	0.085153	-0.0091779	0.16133	-0.1007	0.019777	0.0063956	-0.10967	-0.0060264	-0.028536
C-4	-6.9012	0.94871	-0.93964	0.34501	0.091416	0.19979	-0.026658	0.23833	0.16478	0.43951	-0.77837	0.01236	0.06366	0.3103	-0.43522	0.21778	-0.25587	0.26956	-0.28487	0.20488	-0.086702	0.38782	-0.15114	0.31196	-0.32983	-0.45784	-0.37179	0.5265	-0.29396	-0.15221	0.16576	-0.11326	-0.20391	0.18897	-0.081838	0.38079	-0.070508	0.045969	-0.11143	0.049664	0.20867	0.12802	-0.082534	-0.16714	0.12189	0.24328	0.084854	0.11485	0.059455
C-5	-10.901	-0.90743	0.28454	-0.11287	-0.62146	0.075348	0.095221	1.3318	-1.0795	0.90937	-0.10128	0.026963	-0.29871	0.33587	-0.40473	0.47667	0.44784	0.81283	-0.43146	0.48108	0.12462	-0.19019	-0.036863	0.098226	0.30512	-0.038517	-0.27581	0.095084	-0.17434	-0.1818	-0.18831	-0.062078	-0.22634	-0.17199	-0.25396	-0.14777	0.30873	0.0057681	-0.45778	-0.015925	-0.22713	-0.086943	-0.061703	-0.076679	-0.30304	-0.075839	-0.025931	0.038888	-0.25092
C-6	-6.2205	0.57088	1.5868	-1.5747	-0.30815	-0.095775	-1.5262	0.025611	-1.1633	-0.19661	-0.68068	-0.18282	-0.24641	-0.78628	-0.24043	-0.62629	-0.087297	0.060084	-0.11327	0.29232	-0.23636	-0.02293	0.07038	0.27647	0.0074262	0.25227	-0.051943	0.70912	0.62705	-0.38251	-0.24217	-0.24963	0.3268	0.22664	-0.13557	-0.1616	-0.1219	0.14454	-0.25736	-0.016808	-0.39961	-0.068402	0.20294	0.10227	0.16727	-0.097868	0.080567	0.18044	0.15914
C-7	-4.3543	0.11811	3.3183	-1.8691	0.65044	-0.02773	-1.0638	-0.44814	-0.89132	0.30803	-0.524	0.62729	0.33661	1.45	-0.19177	-0.32773	-0.13721	-0.34356	0.31728	0.28937	0.23599	0.20241	0.22474	-0.29633	0.22709	0.0039563	0.37906	-0.1458	0.096274	0.032529	-0.19575	0.084644	-0.24329	-0.47808	-0.4823	-0.15997	-0.078359	-0.088612	-0.050056	-0.036239	0.28828	0.046303	-0.27886	0.0055699	0.30858	0.06649	-0.18145	0.080443	-0.017025
C-8	-13.894	-1.8483	0.058345	-1.3201	-0.29081	0.32654	1.1662	1.3238	-0.40226	-0.37617	0.055785	-0.17343	-0.38971	0.036846	0.46204	-0.0089073	-0.52053	0.88108	-0.34213	-0.89096	0.016879	0.27464	-0.057058	0.45701	0.14022	-0.761	0.070973	-0.12685	0.10514	0.34688	-0.058849	-0.14195	-0.014361	-0.27725	0.25279	0.46213	-0.083277	-0.23834	0.18344	0.13627	-0.073914	-0.1832	-0.017409	-0.14826	0.11656	-0.21875	-0.088034	0.12578	0.13102
C-9	-9.3647	-0.020183	0.32279	-1.015	-0.233	-0.0050252	0.66827	1.2976	-0.14591	0.55946	0.052139	-0.32528	0.3128	-0.065366	0.13226	-0.018249	-0.18236	-0.21768	-0.05473	-0.26006	-0.1742	-0.34447	0.093802	-0.45874	0.080027	-0.011708	-0.029095	0.091387	0.45222	0.13119	-0.39249	0.029564	0.40557	-0.0066349	-0.054375	0.28557	-0.17939	0.16441	-0.045056	0.037625	0.050004	0.043133	0.077354	-0.039502	-0.13593	0.084003	0.089017	0.041901	0.04338
C-10	-6.5528	1.0643	0.072986	-0.84606	0.13388	-0.95916	0.72925	-0.018367	0.44886	0.48427	0.11149	-0.36951	0.29477	-0.29384	-0.21883	0.086149	0.308	-0.18677	-0.3914	0.10779	0.32455	-0.76544	0.067092	-0.27736	-0.031449	0.18209	0.0050179	0.38625	0.26475	-0.11545	-0.24362	0.38578	0.084173	-0.26937	0.030876	0.14044	-0.13361	0.17515	0.089606	0.16583	0.21425	-0.004428	0.22594	-0.24955	0.17798	0.20671	-0.0037693	-0.043948	-0.034459
C-11	-13.646	-2.1147	-0.59594	-1.6387	0.26779	-0.74886	-0.13129	0.29361	0.47967	-0.45061	-0.27422	0.17638	-0.88341	0.005802	0.19645	-0.45518	0.47948	0.68977	0.27583	-0.25506	-0.031803	-0.11153	0.135	0.39261	0.13625	0.41179	-0.22682	0.16351	0.048689	-0.38506	0.30793	0.19376	-0.10325	-0.11535	0.61594	-0.0041308	0.07928	-0.2656	-0.073514	-0.1412	0.36077	0.00022795	-0.088206	-0.24978	0.26005	-0.075423	0.18248	-0.1708	0.012629
C-12	-5.4937	1.7053	-0.55028	-1.7503	-0.26111	-0.67842	0.27854	-0.32662	0.61748	-0.8373	0.29502	0.80042	0.62599	-0.50371	0.20512	-0.062661	0.28391	-0.13812	0.093729	0.038477	0.35977	0.3612	-0.25143	0.19567	-0.045711	-0.31255	0.27434	0.077253	-0.06391	0.12866	0.02597	0.062615	-0.26159	-0.044609	-0.2206	-0.29735	-0.060724	0.1365	0.19491	-0.12623	-0.11573	-0.067623	-0.20125	0.1093	-0.070952	-0.12749	0.26493	-0.3033	-0.077053
C-13	-10.738	-1.0555	0.15703	-1.4477	-0.011822	-1.045	0.7876	0.15055	0.18463	0.2727	-0.059252	0.028129	0.03031	-0.11165	-0.094522	0.52549	0.018162	0.081533	-0.24323	0.2077	0.1784	-0.60211	-0.16835	-0.14345	-0.40491	0.2452	-0.13315	-0.20794	0.26296	0.15033	0.068934	-0.0076765	-0.13513	-0.05829	0.16913	-0.15493	-0.043516	0.057854	0.045309	-0.081632	-0.35653	0.18806	-0.17663	0.20659	0.34727	-0.27966	-0.14306	-0.080226	-0.14654
C-14	-4.7029	2.0024	0.61368	-1.0038	-0.2184	-1.0633	-0.06179	-0.21984	0.42637	-0.61089	0.42051	0.060743	-0.79888	-0.32942	0.41097	0.17857	-0.59323	-1.0371	-0.25044	0.8575	0.067898	-0.39353	-0.9052	0.096789	-0.75123	-0.014413	-0.38939	-0.069079	-0.27101	0.097993	0.020672	-0.29996	0.041366	-0.32284	0.1984	0.15245	-0.20432	-0.062238	0.048023	0.03118	0.098473	-0.2306	-0.016141	0.11645	-0.14361	0.091195	-0.1525	-0.076114	0.052274
C-15	-7.6468	0.90685	0.041129	-1.3864	-0.65224	0.098113	0.27356	1.6645	-1.3337	-0.3432	0.34595	-0.050533	-1.0131	0.32817	-0.45399	-0.39581	-0.0053449	-0.29122	-0.32393	-0.049104	-0.22253	0.38107	0.2	-0.34481	0.19245	-0.047639	0.2142	0.10959	-0.21328	-0.092017	0.42526	-0.16063	-0.26207	0.11294	0.35245	-0.18713	0.015669	0.061224	0.27847	-0.17946	0.1155	-0.030327	-0.082899	0.22498	-0.092519	0.13273	0.16323	0.084139	-0.083051
C-16	-6.6047	1.3251	-0.47331	-0.9133	-0.53803	-0.25285	0.42864	0.86927	-0.23072	-0.43346	0.084191	-0.31648	-0.41419	0.46891	-0.091986	-0.34454	-0.84179	0.21728	0.049849	0.24713	-0.41237	-0.053539	0.040616	-0.10836	-0.29069	0.3387	0.20915	0.011423	-0.22698	-0.062244	0.37887	0.03582	0.31165	0.073473	-0.22893	-0.10731	-0.32107	-0.14195	-0.017558	0.18817	-0.006631	0.36348	0.046679	-0.040863	-0.084439	-0.0064113	-0.11441	-0.19889	0.012597
C-17	-9.5647	0.20833	-0.94622	-0.733	0.091743	-0.49526	0.58846	0.32946	0.33587	-0.21559	0.24755	-0.28907	-0.5701	0.20725	-0.5336	-0.48991	0.35285	0.16768	0.12076	0.066016	-0.067532	-0.076829	0.14609	-0.88671	0.0041439	0.40605	0.12409	-0.19499	-0.66564	-0.49692	-0.1052	0.36119	0.044719	0.60695	-0.054282	-0.043326	0.024416	-0.016943	0.083163	0.048189	0.030705	0.059051	0.035688	-0.11072	-0.02719	-0.042023	-0.28696	0.026055	0.13396
C-18	-10.757	-0.39091	-2.638	-1.2789	2.228	1.2513	-0.13099	-1.0969	-0.54985	0.20237	0.40444	-0.13848	-0.15562	-0.18598	-0.10016	-0.31584	0.25382	0.10892	0.034966	0.39177	-0.2809	0.14451	0.21462	0.07828	-0.14507	-0.11322	0.063203	-0.17447	0.088371	0.0055421	0.04505	-0.071961	0.20351	0.099607	-0.19448	0.35738	0.25681	-0.033432	-0.099959	0.33165	-0.040214	0.045868	-0.066006	0.10641	-0.15192	-0.017947	0.069321	0.05726	0.16927
C-19	-11.971	-0.9005	-2.3717	-1.0226	2.5492	1.3077	-0.11066	-1.1954	-0.3397	0.2612	0.063667	0.47698	-0.37426	-0.27001	0.10016	0.085657	-0.19205	-0.33072	0.18167	-0.35061	-0.035864	-0.39463	-0.066583	-0.1221	-0.030298	0.023099	0.14697	-0.026086	0.0098941	0.0086115	0.0078489	-0.084762	-0.0048984	-0.037468	-0.039344	-0.099421	-0.17812	-0.13989	0.045464	-0.11416	-0.034774	0.060156	0.027395	-0.0026316	-0.070488	-0.11857	-0.14878	0.039398	-0.23392
C-20	-6.9387	1.4054	-2.6214	-0.87109	2.2687	1.5088	0.11006	-0.67808	-0.72032	0.30385	0.26608	0.045101	0.18779	-0.045249	-0.074433	0.036932	-0.49623	-0.16257	-0.48468	0.21225	-0.050266	-0.16345	0.022041	0.043532	0.1587	0.031955	-0.13448	0.17353	-0.17665	0.1572	-0.030228	0.10162	-0.063946	0.072175	0.026341	0.03763	0.13664	0.047269	0.024409	-0.27431	0.023126	-0.098609	-0.054204	0.02199	0.1371	0.023988	0.061446	-0.073431	-0.024549
C-21	-5.676	1.6587	-0.30013	0.29101	-0.089775	-0.72021	-1.0542	-0.96593	0.57363	0.33605	-0.44146	0.29782	-0.75112	0.34524	-0.23017	-0.050965	-1.0924	-0.033033	-0.18374	-0.48781	-0.21804	0.52269	0.13793	0.048787	0.1654	0.4775	-0.35553	-0.35298	0.033481	0.11723	-0.20083	0.10346	0.050047	-0.060169	0.19906	-0.18665	0.17416	0.048856	-0.075155	-0.20534	-0.13639	-0.087664	0.18262	-0.087471	0.087734	-0.027174	0.12236	-0.037239	-0.24178
C-22	-6.9903	1.0301	-0.17762	0.27849	-0.12921	-0.6852	-0.59392	-0.52565	0.64878	0.89445	-0.48445	0.54657	-0.60228	0.087862	0.43186	0.21839	-0.63649	-0.11125	-0.4219	-0.0547	-0.51534	0.43181	-0.035285	-0.20226	0.30859	0.028578	-0.21816	-0.87657	0.16427	0.077196	-0.17323	0.22635	0.072534	-0.018969	0.091075	-0.15862	-0.036065	-0.11489	-0.2022	0.08418	0.084563	0.15463	0.14537	-0.018361	-0.16495	0.12743	0.090982	0.21258	0.11657
C-23	-4.9609	2.0842	-0.39017	-1.5585	-0.62295	-0.82801	0.18926	-0.35197	0.39606	-0.56505	0.36788	0.48299	0.81478	-0.59327	-0.084333	0.0073247	0.33772	0.40706	0.0098774	0.47224	-0.18532	0.41569	0.28094	0.51614	0.018735	-0.060411	-0.092397	-0.49831	-0.071123	0.11831	-0.03362	-0.2687	-0.30272	0.004815	-0.35086	-0.032347	0.2376	0.1889	0.08764	-0.078528	0.008531	0.27224	0.17452	-0.18086	0.038262	-0.14493	-0.11195	0.22637	0.052212
C-24	-3.7407	2.0475	0.024845	-0.49764	-0.33752	-1.0634	-0.66484	-0.0837	0.39021	0.12878	0.022873	-0.0089461	0.38661	0.56264	0.27389	0.35912	-0.10216	-0.31313	-0.82493	-0.39152	-0.14826	-0.13895	-0.21089	0.13205	0.36266	-0.63933	0.32349	-0.14755	-0.0078372	-0.48833	-0.19916	0.079205	0.39896	0.12121	0.13437	0.27479	0.033271	-0.14199	0.052852	-0.092532	-0.05478	-0.15259	0.1624	0.36193	0.099068	-0.21283	0.063302	0.036543	0.011287
C-25	-13.421	-1.6297	-0.57972	-1.0269	-0.18975	-0.2147	1.2737	0.76096	0.38059	-0.12789	0.15372	-0.040018	0.076657	0.076148	0.46189	0.089026	0.19501	-0.43534	-0.0060395	0.13019	-0.20982	0.27927	0.13351	-0.13947	-0.34737	0.023373	-0.1326	-0.22938	0.012835	0.14498	-0.049034	-0.027904	0.27003	-0.21226	-0.086259	-0.43398	0.14034	0.28649	-0.52257	0.24399	-0.11203	-0.29767	-0.21451	-0.11336	0.13287	0.33524	0.16703	-0.047325	0.088421
C-26	-7.9089	1.4096	-1.025	-0.83335	-0.54985	0.027197	0.14937	0.80813	0.47829	-0.35058	0.59708	0.7376	-0.22895	0.19693	0.049947	0.028167	0.35937	0.47312	0.83331	-0.41581	0.1558	-0.0038582	0.01471	0.10274	-0.43251	-0.052852	-0.31831	0.062721	0.17692	0.092181	-0.16193	0.048251	0.17943	-0.0091449	-0.21476	0.06327	-0.22239	-0.074077	-0.23114	-0.23755	-0.10711	0.0016223	-0.11828	-0.11592	-0.27312	-0.0077783	-0.23235	0.045458	-0.12289
C-27	-10.988	-0.24514	-0.73931	-0.437	-0.23471	0.080467	1.0669	0.57099	-0.14663	-0.16627	-0.1203	0.02033	0.50569	0.13727	0.063321	0.0016443	0.42665	0.064952	0.38159	0.15214	-0.13332	-0.55028	-0.12791	-0.17079	0.31103	0.1014	0.078877	-0.38626	-0.047752	0.5563	-0.22533	-0.06993	0.069751	0.31452	-0.11176	-0.17823	0.023792	0.047408	0.49398	-0.00066831	-0.23886	-0.12726	0.17667	0.11499	0.092612	0.12565	0.31481	0.16952	0.15833
C-28	-9.2394	0.1426	-0.67617	-0.010124	-0.47105	0.0013897	-0.33356	0.36071	0.29253	0.26141	-1.0288	0.37916	-0.14877	0.18691	-0.21778	0.56705	0.50735	-0.27267	0.28097	-0.54932	-0.16341	-0.15039	0.050259	-0.13326	0.042065	-0.31122	0.45078	0.17217	0.081699	-0.25787	-0.29989	-0.034609	0.030081	-0.10879	0.10411	-0.08364	-0.0025287	0.076025	0.21275	0.09634	0.059926	-0.13857	-0.048223	0.036404	-0.41644	0.068225	0.0235	-0.10406	-0.040103
C-29	-6.386	1.9695	-0.39284	0.81442	-0.65801	0.21668	-0.45372	0.21661	0.5297	0.57072	-1.2068	0.24013	0.12666	-0.058447	0.21206	0.2073	0.38345	0.067348	0.1405	0.19416	-0.59454	-0.30541	0.27263	0.028964	0.033498	0.81543	0.16762	0.060389	-0.14062	0.26035	-0.21581	-0.18615	-0.078986	-0.38363	0.056375	0.5681	0.59026	0.069727	0.17709	-0.12034	0.15115	-0.040042	-0.21124	0.070549	-0.05162	0.020123	0.018437	-0.1938	0.21245
C-30	-7.5596	0.81987	-0.71846	0.07414	-0.65177	-0.20748	0.029047	0.50701	0.59728	0.25266	-1.0461	0.1083	0.021144	0.26228	0.011878	-0.053734	0.36145	-0.3401	0.71884	0.20542	0.14395	0.17845	0.28788	0.10317	0.14466	-0.061843	0.194	-0.095626	-0.089636	0.16882	-0.13867	-0.3836	0.040085	0.42047	0.03161	0.23358	-0.36936	0.22406	-0.054102	0.17433	0.23802	0.30645	0.12046	0.13505	0.082721	-0.36767	-0.091504	-0.010952	-0.18893
OSA-1	15.735	-1.3098	-0.72089	-0.34179	-0.44875	-0.1087	0.51811	-0.40873	0.69997	-0.35914	-0.014684	0.082781	-0.082718	0.17026	0.53131	0.18183	-0.16486	0.31049	0.0094002	0.017342	0.51181	0.28596	-0.31613	-0.38338	0.22638	0.051866	0.42899	0.57117	-0.24155	0.074486	0.11453	-0.19941	0.25519	0.13215	0.23404	0.069803	0.15321	0.096403	-0.46198	-0.2789	0.012107	0.32932	0.28737	0.22768	0.015662	0.20577	0.075408	0.087156	-0.066728
OSA-2	14.901	-1.3475	-0.34237	-0.39989	-1.0684	0.035243	-0.36164	-0.066986	0.23007	-0.16694	0.14159	-0.22721	0.36619	-0.076316	-0.23284	-0.26987	-0.51844	-0.56412	0.36796	0.13936	-0.14515	-0.58541	0.67551	0.12479	-0.097466	-0.38698	-0.76464	0.32213	-0.38799	0.048898	-0.22019	0.65881	-0.083374	-0.10655	0.33276	0.10608	0.20256	-0.045628	0.13149	0.28781	-0.11127	0.27695	-0.18891	0.30649	0.14438	-0.0023631	0.032323	0.16433	-0.064483
OSA-3	14.661	-1.5239	-0.50299	-0.0243	0.12342	-0.12258	-0.53581	0.4011	0.018532	-0.55124	0.14494	-0.20373	0.11642	-0.34819	-0.66285	0.22408	-0.46502	-0.13417	0.32355	0.14234	0.071322	0.1553	0.60528	0.26506	0.054857	-0.083385	-0.01922	-0.38885	0.2747	0.1028	-0.11563	0.31071	-0.023929	-0.075747	0.10476	-0.14809	-0.086446	-0.015316	0.0066041	0.19718	0.10142	0.065475	0.13704	0.089772	-0.25454	-0.15476	-0.0042267	-0.20443	-0.010473
OSA-4	14.525	-1.7047	-1.1567	0.063187	-0.78385	0.052717	-0.40459	-0.012597	0.42393	0.11022	0.25319	-0.036789	-0.2414	-0.2449	-0.49805	-0.59306	-0.74076	-0.088979	-0.038181	0.088096	-0.30826	-0.73983	0.43666	0.24349	0.25986	-0.51668	0.23213	-0.23788	0.41984	0.11758	0.12065	-0.21497	-0.30421	0.20744	-0.00347	-0.11696	-0.049738	0.42274	-0.2595	-0.32014	0.20731	-0.10439	0.13113	-0.057792	0.011586	0.11894	-0.148	-0.25709	0.21004
OSA-5	15.409	-0.91425	-0.6806	-0.58477	-0.79935	0.12541	-0.074904	-0.73407	-0.39417	-0.066938	0.019619	-0.4677	0.25907	-0.12422	-0.074266	0.54585	0.11718	0.1182	0.19875	0.12951	0.15627	0.69594	-0.066893	-0.13809	-0.099104	0.031607	-0.61712	0.18357	-0.086962	0.24469	-0.33227	-0.0194	0.29463	0.12224	-0.12586	-0.042568	0.10219	-0.12852	0.2259	-0.14315	-0.019491	0.10202	0.026703	-0.10315	0.081381	0.082398	0.079596	-0.057988	-0.11415
OSA-6	15.224	-1.1959	-0.78338	-0.6886	-1.0174	0.26993	0.18162	-0.58692	-0.61671	0.15655	0.44427	-0.42411	0.19635	0.079616	-0.44539	0.72522	0.13786	0.15236	-0.25997	0.12154	-0.09236	0.74303	-0.64263	-0.61115	0.02483	0.4404	-0.28712	-0.1929	0.50277	-0.20564	0.41234	0.24595	-0.45909	-0.13769	-0.056175	0.45265	-0.25161	0.34838	0.019839	0.21101	0.18307	-0.053258	0.087918	0.074874	-0.11749	-0.21529	0.072669	-0.062537	0.11593
OSA-7	15.086	-1.127	-0.69266	-0.77346	-1.0886	-0.0042011	-0.012199	-0.5057	-0.1714	-0.048824	-0.12979	-0.33131	-0.058697	0.16347	-0.2643	0.54245	0.11701	0.17711	0.12726	0.12324	0.11404	0.38389	0.18822	-0.068937	0.023168	-0.13179	-0.28764	-0.22033	0.41262	-0.048976	0.024217	0.07047	0.35335	0.28889	-0.11937	0.19265	0.3362	0.070325	0.27741	-0.12939	-0.015182	-0.3541	-0.14948	0.0064632	0.17283	0.1972	-0.28901	-0.074258	-0.30953
OSA-8	15.68	-0.80816	-0.31978	-0.53139	-0.4992	0.19164	-0.51711	-0.51741	-0.35838	-0.11745	-0.36856	0.16864	0.28836	0.22678	-0.15855	0.3098	0.1526	-0.075357	-0.07817	-0.076117	-0.20656	-0.26558	-0.20114	-0.25062	-0.2659	-0.13921	0.093218	0.1253	-0.086064	0.34436	0.097481	-0.30242	-0.54292	-0.22871	0.32529	-0.28752	-0.025186	-0.32874	0.083968	-0.12224	0.038761	0.0069516	0.43441	-0.24067	-0.072173	0.032502	-0.16127	0.16567	-0.0028268
OSA-9	17.028	0.66154	0.036671	-0.31904	-0.83811	0.34823	0.44881	-0.81907	-0.14954	0.57401	-0.054728	-0.091078	-0.030415	-0.086644	-0.35514	-0.3875	0.66665	-0.038702	-0.48536	-0.38084	-0.21415	0.17148	-0.3046	0.30614	-0.40776	-0.010457	0.46981	-0.20796	0.38974	-0.36495	0.058749	0.090657	0.38416	0.15781	-0.023807	-0.085764	0.22194	-0.54028	0.17877	-0.022941	-0.023328	0.19273	-0.068409	0.046856	0.16778	0.16304	-0.23563	-0.16095	0.1428
OSA-10	-10.451	-0.35965	-0.83067	0.68483	-0.16623	0.66629	-1.3421	-0.077895	0.91079	-0.41642	0.015539	0.41865	-0.22077	0.076304	0.11185	0.7477	0.70458	-0.59648	0.40404	-0.38915	-0.44053	0.42804	-0.01518	-0.054992	0.027148	0.035942	0.29157	0.29253	0.066563	0.12355	0.53089	0.44702	-0.10667	0.13493	0.16016	-0.20265	-0.11928	0.2726	-0.11223	0.056023	-0.26929	-0.37763	-0.030025	0.035852	0.24609	-0.075987	-0.2003	0.16776	0.16714
OSA-11	-10.705	-1.1949	1.1062	0.058775	0.12619	-0.7921	-0.92799	-0.9068	0.1727	0.95695	-0.38586	-0.6767	0.27025	-0.78731	0.080279	0.42342	-0.012301	0.93423	1.0523	1.1965	-0.73384	-0.28083	-0.28277	-0.31252	0.19587	-0.46746	0.36013	0.0092646	-0.093593	0.0088225	0.53739	0.063449	0.24999	-0.11814	0.2316	-0.11352	-0.10748	-0.26753	0.16252	0.043859	-0.050141	-0.11666	-0.0026707	-0.038838	-0.10367	0.089999	0.07358	0.093808	-0.1358
OSA-12	16.082	-0.66838	-0.58571	0.44143	0.47888	-0.28255	0.86981	0.12685	1.1903	-0.47384	-0.1884	0.074796	0.30089	-0.33227	0.35588	0.24498	-0.15738	0.068825	0.029168	0.093156	0.35182	0.25148	0.085404	-0.27031	0.43235	0.044074	0.12387	0.32502	0.32628	-0.015484	-0.12091	-0.15529	0.030026	0.021377	-0.06104	-0.17371	0.0097864	-0.44436	-0.31517	0.12412	0.035279	0.15869	-0.24324	0.2624	-0.082613	0.044359	0.02781	-0.07388	0.065686
OSA-13	-9.3603	-0.57517	0.36132	2.2323	-0.027563	-1.1017	0.60442	-0.32617	0.78717	1.3029	0.96982	1.3507	-1.2957	-0.54404	-0.727	-1.0046	0.36986	-0.052497	0.06917	0.53793	0.66008	0.35185	-0.13591	-0.044115	-0.0019172	-0.33804	0.0034618	0.27719	0.20982	0.17756	-0.075209	0.36864	-0.057598	0.017493	-0.22156	0.28892	-0.096226	-0.073179	0.17158	-0.30826	-0.016636	-0.080002	0.0095226	0.058016	0.0055142	0.0052988	0.10485	0.12505	0.031623
OSA-14	-8.393	0.83775	0.16761	1.7766	-0.2428	-0.83874	-0.089278	-0.68092	-0.50048	0.27917	0.49025	0.59849	0.25879	-0.21382	-0.79089	0.13678	-0.58313	0.55302	0.042735	-1.0817	0.41409	0.0038185	0.83925	-0.58919	-0.55359	-0.098828	0.11355	0.030236	-0.22627	0.30405	0.61617	-0.41401	0.44903	-0.2927	-0.13343	-0.12925	0.12057	0.084039	0.0589	0.31685	0.05821	-0.055765	0.022928	0.10519	0.12596	0.015575	0.10276	-0.013275	0.029706
OSA-15	-1.4476	3.534	-0.58383	2.1956	-0.35942	-0.23056	0.21782	-0.95159	-1.275	-0.9197	0.10746	0.74852	0.44167	0.71497	0.13668	0.014002	-0.038076	0.6326	-0.1728	0.83031	0.21494	0.01493	0.22241	-0.089946	0.0011015	-0.09287	0.2595	0.15102	-0.031216	0.23311	-0.38633	0.23868	-0.023753	0.25731	0.52788	0.1853	-0.15497	-0.14105	-0.29682	0.33895	-0.18198	-0.26998	0.02618	-0.23082	0.06754	-0.077551	-0.044257	-0.20407	-0.024229
OSA-16	-13.479	-1.4891	-0.27723	1.7327	0.38101	0.39455	0.28307	-0.32593	-0.70989	-0.48895	-0.038633	0.38363	0.02055	0.54831	1.3761	-0.56998	0.63031	-0.13946	-0.033725	0.44335	0.21821	0.24469	0.41615	-0.16573	-0.075498	0.15054	-0.43784	-0.00057813	0.72518	-0.05446	0.079704	-0.39413	0.23537	-0.19226	0.36747	-0.066438	-0.12626	0.17686	0.25806	-0.081989	0.29303	0.13479	0.12552	0.099098	-0.031183	0.066573	-0.043961	0.030067	-0.081364
OSA-17	-10.819	-0.7685	1.323	0.19822	0.20509	0.51875	-2.21	-0.0025497	-0.010651	0.18945	1.0418	0.056805	0.26943	-0.6205	-0.4225	0.53096	0.75873	0.31453	-0.77224	-0.36392	0.71568	-0.43541	-0.17086	-0.22085	0.31532	0.12462	-0.074294	-0.37147	-0.27126	-0.060016	-0.29602	-0.41056	0.033533	0.22871	0.33886	-0.033585	-0.1596	0.12817	-0.00061211	0.034845	0.057287	0.11502	-0.21305	0.044182	0.0029466	0.067231	0.057293	-0.18844	-0.090492
OSA-18	-9.7099	-2.6002	3.435	-1.3952	0.87216	-0.15417	-0.36053	-0.87741	0.46462	0.017887	-0.59171	0.035321	0.82186	1.4211	0.29062	-0.40232	-0.012888	-0.060991	-0.1163	-0.14828	0.53052	-0.086841	0.11977	0.13063	-0.31107	-0.093134	-0.27931	-0.1283	-0.12627	0.26805	0.47598	0.37544	-0.024692	0.54757	0.026397	0.31756	0.041774	0.017492	-0.034541	-0.15724	-0.21489	-0.040595	0.031493	0.030356	-0.38539	0.051645	0.11876	-0.136	0.12593
OSA-19	-12.006	-1.6313	1.0566	-0.45535	0.2887	-0.35131	-1.3507	-0.68326	0.58474	-0.56034	-0.031396	-0.67363	-0.19143	-0.6405	-0.059584	0.11743	-0.080156	0.36832	-0.59318	-0.027505	-0.065462	0.4874	-0.22857	0.39056	0.09312	0.066043	-0.091577	0.17918	-0.35421	0.35292	-0.18551	-0.26785	0.24146	0.17423	-0.16878	-0.055111	-0.23122	0.080495	0.018663	0.18616	0.27773	-0.049393	-0.13962	0.027912	-0.048531	0.14896	-0.17571	0.0065334	0.099101
OSA-20	-8.6431	0.13399	1.5843	0.21179	-0.14378	-0.74023	-0.10532	-0.42726	-0.73945	0.038366	0.80764	-0.17237	0.57175	-0.79638	0.52217	0.18979	-0.25792	-0.45794	0.20147	-0.61294	-0.27675	-0.03718	0.35568	0.39519	-0.18137	0.76446	0.23725	0.61883	0.19279	0.16815	0.10727	0.10881	-0.1851	0.28952	-0.052942	0.18765	0.14154	0.016414	0.071212	-0.019846	0.14876	-0.015117	0.025179	-0.034305	-0.2322	-0.084184	-0.033383	0.14359	-0.12352
OSA-21	-10.142	-0.886	1.6979	0.76643	-0.045682	-0.63112	0.84943	0.7041	-0.78043	1.2609	1.0826	0.066516	0.38297	-0.77583	0.24486	0.03194	-0.2372	-0.5548	-0.00035007	-0.12415	-0.34709	0.33191	0.053982	0.20408	0.35107	0.27203	0.24288	-0.20759	-0.1365	0.30623	0.023137	0.080814	-0.26213	0.24494	0.22151	0.13606	0.024696	-0.23264	-0.16681	0.028496	-0.065345	0.14301	-0.086085	-0.12027	0.082317	0.1327	-0.16484	-0.064848	-0.042228
OSA-22	-14.499	-1.8187	0.49145	0.58986	-0.42651	1.3016	-0.37143	0.58945	-0.25877	-0.31346	-0.18345	-0.32384	-0.28503	-0.16581	-0.27509	-0.38719	-0.2129	-0.0118	0.59267	0.071921	0.72018	0.014962	-0.73621	0.03303	-0.052883	0.22332	0.23032	-0.20527	0.029066	0.3971	-0.19933	0.14697	0.08363	-0.25878	-0.26953	0.0061217	0.34822	-0.33255	-0.046893	0.094555	0.066312	-0.025822	0.47038	0.15564	0.097184	-0.10281	0.012329	-0.21554	0.071573
OSA-23	15.637	-1.093	-0.7831	0.31999	-0.68375	-0.25649	0.45171	-0.41736	0.45057	0.23604	-0.32614	0.36715	0.10971	-0.015223	0.86514	-0.59621	-0.73939	0.25065	-0.19176	0.021886	0.51813	-0.46712	-0.54106	0.12014	0.17745	0.31608	0.49671	-0.11042	0.059778	-0.24039	0.33129	-0.11407	-0.11107	0.13046	-0.099115	0.029592	0.35698	0.32535	0.053939	0.24369	-0.12311	-0.16024	-0.25314	-0.21578	-0.060535	-0.056909	-0.10506	0.093668	-0.062225
OSA-24	-9.4284	0.1921	0.38744	0.65639	-0.18467	1.2738	-0.86015	0.29529	-0.13568	-0.48732	-0.45108	0.32821	-0.10917	-0.48547	-0.052354	0.2889	-0.66224	0.072593	0.17181	-0.46322	-0.040869	-0.0021875	-0.5468	-0.39272	-0.021595	-0.38267	0.089111	0.34715	0.068105	-0.098024	-0.14778	0.52832	0.1795	-0.34812	-0.087028	0.059335	0.10066	0.32579	0.067534	-0.21516	-0.034158	0.38735	-0.22712	-0.23036	-0.094298	-0.071513	-0.037001	-0.043416	0.043676
OSA-25	-4.2662	2.9166	-0.18304	0.85091	-0.74938	1.7845	-0.55965	1.1257	-0.68895	-0.095341	0.49805	-0.23982	0.81665	-0.16324	0.52983	0.15674	-0.61616	-0.28426	0.86681	-0.087887	0.48658	-0.013846	-0.49899	0.0214	0.16629	-0.047487	-0.1288	-0.41031	0.22624	-0.19114	0.15085	0.09002	-0.045933	0.37071	0.11802	-0.022391	-0.11629	-0.17189	-0.01701	-0.18098	0.11346	0.031796	-0.20024	-0.089201	0.11112	0.25556	0.087397	0.099089	0.031615
OSA-26	-14.063	-1.786	0.27024	1.8512	-0.025112	-0.3743	0.82352	-0.54375	-0.82241	-1.3671	-0.11077	-0.19346	-0.40876	0.093358	0.46107	0.17717	-0.11877	-0.073523	-0.61528	0.083229	-0.64371	-0.070953	-0.2594	0.019518	0.30698	-0.28227	0.30674	0.27079	-0.083874	0.16636	-0.15136	0.42289	-0.29703	0.13947	-0.46681	-0.12471	0.071109	0.10307	0.039308	0.15909	0.23933	0.039257	0.062968	0.15944	0.13629	0.031355	-0.0066837	-0.096635	-0.2138
OSA-27	-9.072	0.42411	-0.2802	2.2786	-0.30884	-1.074	1.0939	-1.0948	-1.1867	-0.84575	-0.20914	-1.2304	-0.16817	0.36271	-1.0206	-0.25069	0.52432	-0.58434	0.17907	-0.17467	0.1707	-0.37568	-0.39056	0.4095	0.50985	-0.059333	-0.35358	-0.25793	-0.15557	0.0053306	0.26826	-0.060384	0.43834	-0.21457	0.033944	-0.13703	0.10682	0.17296	-0.13313	-0.27937	0.092556	-0.0060647	-0.15072	-0.010807	-0.17356	-0.13665	-0.089815	0.1474	0.11088
OSA-28	-10.862	-0.73575	0.032902	1.8704	-0.048947	-1.0329	0.46931	-1.1732	-0.17204	-1.1291	-0.4967	0.10946	-0.099129	0.0004775	0.22802	0.50693	0.05733	0.49289	0.21561	-0.68084	-0.49103	-0.63935	-0.059588	-0.16521	-0.42165	0.037438	-0.2944	-0.25376	0.19181	-0.34792	-0.15237	-0.22143	-0.49286	0.18914	-0.34259	0.1325	-0.1673	-0.26947	-0.11413	-0.22903	-0.16194	0.19755	-0.13571	0.068092	0.077459	0.14732	0.13177	0.053432	0.099268
OSA-29	-10.245	0.16389	-0.41771	1.2712	-0.32648	0.94994	-0.83501	0.63846	1.081	-0.71347	0.58524	-0.57605	-0.14396	0.45744	0.13868	-0.31094	0.12112	0.32154	-0.60204	0.096537	0.040798	0.27578	0.25906	0.26689	-0.16003	0.41224	0.028268	0.19579	0.012528	-0.13198	-0.25701	0.20001	-0.25418	-0.17572	-0.017436	-0.36109	0.048579	-0.1811	0.41064	0.09152	-0.25226	-0.0094911	0.11717	0.060136	-0.22415	0.17014	-0.06017	0.084025	0.026937
OSA-30	-11.322	-0.67552	-0.089494	1.5205	-0.11648	0.85756	-0.59921	0.058996	1.1683	-0.19334	0.062934	-1.2128	0.12682	0.021429	-0.012772	-0.36239	0.37891	-0.63202	0.1546	0.10833	0.14707	0.1404	0.13426	0.0962	0.085194	0.079886	0.043378	-0.20337	-0.17457	0.012094	0.024976	-0.036011	0.099215	-0.16705	0.014051	0.078085	-0.099202	-0.13745	-0.29	0.033244	-0.081984	0.014767	-0.13664	-0.25821	0.16432	-0.29448	0.10956	0.039064	-0.038589
OSA-31	-8.8941	0.67045	-0.17772	1.4067	-0.54128	1.0372	-1.0409	0.83069	0.89111	0.069288	0.61211	-0.89826	0.43458	0.37089	0.087102	-0.065494	-0.3774	0.43252	-0.7071	0.79489	0.13606	-0.26559	0.4736	-0.1562	-0.49883	-0.20097	0.2258	-0.053638	0.26643	-0.1216	0.40394	-0.14034	-0.12707	-0.055295	-0.21179	0.033299	0.088988	0.022633	0.053101	-0.26368	0.029442	0.057061	-0.062197	0.074244	0.08228	-0.11887	0.047994	0.070656	-0.036741
OSA-32	18.262	1.1427	0.60097	0.46222	2.1108	-1.2994	0.38105	-0.069619	0.52874	0.085621	0.26544	-1.8337	0.11757	0.2628	-0.081409	-0.8548	-0.54585	0.67726	0.63467	-0.36709	-0.14749	0.42732	-0.17422	-0.34047	0.012222	0.069581	0.16911	0.041242	0.12457	-0.038102	-0.55934	-0.16638	-0.30495	-0.12597	0.16482	0.028183	-0.15043	0.28862	0.18328	-0.13616	-0.21782	-0.17832	-0.11802	-0.0083465	0.012774	0.0028063	0.005193	-0.040995	-0.04654
OSA-33	16.264	-0.058256	-0.18821	0.48939	0.16416	0.11764	-0.87063	0.65767	0.51926	0.41385	1.2479	0.83323	0.9395	0.85783	-0.091311	-0.99383	0.39406	0.4822	0.36986	-0.43726	-1.132	-0.24684	-0.88912	0.017045	0.1119	-0.010245	-0.52317	0.25821	-0.18272	0.10631	-0.082827	-0.21787	0.035831	-0.007593	-0.096587	-0.097651	0.060485	0.027254	-0.10753	0.20321	0.31981	-0.12781	0.0047823	0.25122	0.096922	-0.068935	-0.051215	0.00094143	-0.043146
OSA-34	15.293	-1.0021	-0.46681	-0.20739	-0.57032	0.011915	0.24335	-0.48971	-0.48578	0.5618	-0.31668	0.40724	-0.48988	-0.022462	0.45784	0.26351	-0.61417	0.30536	0.041543	0.24117	0.73311	-0.067894	-0.045333	0.15357	0.09876	0.26893	-0.0066105	0.073317	-0.30191	-0.17366	-0.25647	-0.040148	0.0084584	0.14975	0.020142	-0.4325	-0.057515	0.033161	0.28173	0.12391	0.27889	-0.030511	-0.34081	0.033345	-0.021023	-0.27682	0.1495	0.25354	0.26253
OSA-35	16.321	-0.73598	0.49412	0.55534	1.1975	-0.56458	0.75864	0.9361	-0.62584	0.0051197	0.45702	0.30124	0.95226	0.0074049	-0.0069182	0.5889	0.052905	0.17672	-0.13588	0.38343	-0.53345	0.42369	0.098777	0.25485	-0.47792	0.12116	0.36864	-0.086765	-0.23083	-0.12669	-0.08912	0.28535	0.39017	-0.25233	0.28603	-0.15799	0.095941	0.058982	-0.18218	-0.52955	0.09825	0.051132	-0.042818	0.17689	-0.085278	-0.21424	0.019102	0.0029496	0.14487
OSA-36	16.836	-0.68589	0.59986	0.52462	1.2973	-0.28668	-0.24554	0.93697	-0.096435	-0.67761	-0.27764	0.47006	0.14829	0.28872	-0.57047	0.39555	0.11633	-0.21193	0.028918	0.071228	0.26359	0.1512	-0.38294	0.16108	-0.14596	0.15335	0.2118	0.052028	-0.32536	0.073102	0.023168	-0.14308	0.20913	-0.0023093	0.085208	0.14006	0.034897	0.29886	0.23728	-0.014966	-0.19368	0.20442	0.23113	-0.37459	0.20427	0.091048	0.071341	0.037256	0.087673
OSA-37	16.689	-0.5453	0.29981	0.81123	1.4492	-0.56405	-0.24496	1.2464	0.41126	-0.76118	-0.28318	1.0305	0.13848	0.071778	-1.0753	-0.052633	-0.15002	-0.46995	-0.38126	0.29469	-0.32723	-0.1828	-0.26588	-0.042672	0.41963	0.017065	-0.26261	0.073987	0.61934	0.092982	0.29322	-0.22908	0.03094	0.17213	0.094199	-0.049592	0.20558	-0.18264	0.13007	0.27863	-0.22083	0.21945	-0.15766	-0.23437	-0.10744	-0.010767	0.089876	0.00028484	-0.051322
OSA-38	16.717	-0.38153	0.52971	0.87039	1.8359	-0.26443	0.050919	1.3222	0.17589	-0.77321	-0.55171	0.25379	-0.091704	-0.40896	-0.406	0.43911	0.084704	0.058605	0.11695	0.048223	0.45326	-0.055517	0.19887	0.37514	-0.28804	0.21931	0.27098	-0.4902	0.015981	-0.41144	-0.018542	0.14267	-0.081824	-0.12178	-0.084673	0.30968	-0.18634	-0.05322	-0.062	0.17848	0.1901	-0.2678	0.015727	0.24971	0.034518	0.22738	-0.072122	0.30224	-0.17457
OSA-39	-12.076	-1.7854	0.77059	1.3746	0.41957	-0.098873	0.2067	-0.0090108	-0.51501	0.93034	0.118	0.24322	0.18273	-0.20036	0.63649	-0.099003	-0.076971	-0.53504	0.4635	0.021163	-0.00030996	0.46513	-0.019977	-0.018369	-0.39463	-0.60075	-0.25115	-0.062378	-0.23709	-0.97204	-0.25595	-0.34236	-0.23807	0.011396	0.12258	-0.1718	0.29391	0.23346	0.14744	0.24596	-0.20771	0.10458	0.21344	-0.06281	0.012044	-0.047873	-0.12407	-0.20852	0.090786
OSA-40	17.418	1.1693	0.14687	-0.34287	-0.62157	0.90198	0.14239	-0.99131	-0.42653	0.63639	-0.30098	-0.43701	-0.23401	-0.16385	-0.089483	-0.82468	0.93179	0.18858	-0.30965	-0.3973	-0.090086	-0.078157	-0.33693	0.35766	-0.71209	-0.14888	0.43999	-0.36671	0.10047	0.22387	-0.066603	0.35415	-0.18578	-0.1144	0.26899	-0.13134	-0.14941	0.26575	-0.21135	0.24563	-0.0037292	0.30333	-0.070434	0.0030581	-0.041916	0.09114	0.30335	0.12321	-0.19358
OSA-41	19.075	2.3297	0.60528	-0.036895	1.0245	-0.65218	-0.36127	0.24866	0.096353	0.81209	1.1561	-1.0158	-1.8405	1.0892	0.6807	1.324	0.45262	-0.2558	0.41907	-0.115	0.20524	-0.27837	0.091124	0.28041	0.02093	-0.24834	0.053554	0.26577	0.2656	0.30956	0.12016	-0.14347	-0.10645	0.12552	-0.20236	-0.079001	0.30267	-0.025091	-0.023749	0.17455	-0.014392	0.19716	0.02271	-0.054714	0.034155	-0.079405	0.067761	-0.034681	0.089356
OSA-42	18.755	2.0971	0.89135	0.34267	0.75068	-0.23816	-0.30145	0.77341	-0.44929	0.073495	-0.90792	-0.16909	-0.12033	-0.69106	0.42741	-0.17261	0.3132	0.13666	-0.019298	-0.11825	0.007463	-0.10926	0.23757	0.078243	-0.26287	-0.3175	-0.32145	0.049362	0.0036702	0.060476	0.13127	0.25658	0.10319	0.35824	-0.26154	-0.37803	-0.023291	-0.11498	0.074219	-0.045322	0.40295	-0.27087	0.061796	-0.23001	-0.032416	-0.11748	0.13489	-0.2129	0.019462
OSA-43	18.812	2.4035	0.918	0.39487	0.60643	0.3855	0.096025	0.44482	-0.32394	0.059942	-0.96056	-0.026672	-0.37974	-0.81302	0.97102	-0.5713	0.60106	0.32615	-0.34017	-0.10511	0.065376	0.13319	0.2157	-0.1917	0.6089	-0.1426	-0.41219	-0.091724	-0.2679	0.34998	0.47521	0.11367	-0.023223	-0.31141	-0.023472	0.065035	-0.17967	0.15851	0.077724	-0.0073724	-0.3749	0.18848	-0.073639	0.2138	-0.0051459	0.11117	-0.34849	-0.10987	0.073876
OSA-44	15.807	-0.47492	-0.29954	0.019891	-0.50728	0.25153	-0.098949	-0.37308	-0.37763	0.27524	-0.030494	0.026843	0.2977	0.047405	-0.039024	-0.30923	0.083076	-0.31144	-0.33746	-0.14965	0.28778	-0.14284	0.072136	-0.51572	-0.22026	0.059008	-0.091481	0.25573	0.11527	0.25623	-0.23259	-0.079235	-0.0055591	-0.017539	0.093485	-0.10776	-0.13373	-0.2925	-0.11209	-0.0039594	-0.071028	-0.2225	-0.12486	-0.11176	-0.1383	-0.21837	-0.18801	0.16168	0.18925
OSA-45	15.359	-0.53194	-0.40123	0.26994	-0.53469	0.49126	-0.28779	-0.25681	-0.57786	0.46677	0.54347	0.63155	-0.30528	0.40784	0.30548	0.21149	-0.25776	0.45398	0.40802	-0.059003	0.10794	-0.50115	0.085593	0.80893	0.31474	0.51707	-0.11256	-0.054974	-0.27468	-0.3513	0.17861	0.16596	0.25487	-0.24197	-0.22543	0.070286	-0.41808	0.15002	0.050288	0.02796	-0.26584	-0.075546	0.2441	0.11455	0.0082397	0.1346	0.044432	-0.12532	-0.004724
OSA-46	1.4976	1.7275	4.6982	-0.2373	-0.04794	3.3698	2.8247	-1.2137	1.3609	-0.34645	0.21393	0.37254	-0.5643	-0.16296	-0.68404	0.46755	-0.21643	0.25606	0.11095	0.11498	-0.43987	-0.1204	0.17815	0.0144	0.14934	0.038337	-0.17878	0.056609	0.014771	-0.19096	-0.061805	-0.21862	0.049807	0.094682	0.1997	-0.10581	0.036477	0.11261	-0.0023836	0.03322	0.088839	-0.11921	0.071061	0.029669	0.0022317	-0.10753	-0.0016839	0.015335	-0.028535
OSA-47	15.428	-0.86999	0.17072	-0.052215	-0.69407	0.29792	0.11121	-0.11333	0.17546	-0.20212	0.083394	-0.013932	-0.082182	0.071755	0.50367	-0.60153	-0.025473	-0.7668	-0.30488	-0.054972	-0.51705	0.095532	0.067784	-0.094247	0.02017	0.046928	0.2075	-0.03699	-0.29248	-0.17431	0.16129	-0.30672	0.39875	-0.11012	-0.29383	0.24181	-0.058424	-0.17689	0.12624	-0.018763	-0.11666	-0.1177	-0.081168	-0.2858	-0.075025	-0.14345	0.20474	0.037647	-0.37287
OSA-48	14.941	-1.6619	-0.40171	-0.32801	-0.56801	0.36141	-0.15353	-0.33459	-0.0056748	-0.18724	0.11776	0.034809	-0.28983	0.072304	-0.011937	-0.041101	0.12147	-0.26494	0.096699	0.095173	0.039822	-0.18464	0.46773	0.1594	-0.065992	-0.25488	0.38517	-0.017696	-0.32745	0.1859	-0.42417	-0.18246	-0.05038	0.035076	0.085553	0.10699	0.0093918	0.11377	-0.065961	-0.20074	0.039199	-0.021749	-0.015719	-0.098321	-0.066	0.22297	-0.13984	0.067526	-0.0089688
OSA-49	14.985	-1.1862	-0.1989	-0.084614	-0.65526	0.27514	-0.0039738	-0.48365	-0.25835	0.020392	0.36536	0.045061	-0.10877	-0.026493	-0.11995	0.22939	0.26283	-0.45787	0.012134	0.1115	-0.31036	0.1729	0.48282	-0.1546	0.35171	0.035847	0.054833	0.057679	-0.25495	-0.22004	-0.046078	-0.22499	-0.23901	-0.29133	-0.28786	0.25374	-0.52245	-0.2798	0.016828	-0.12241	-0.19945	-0.049555	-0.077742	-0.10162	0.079717	0.035057	0.27829	-0.18167	0.1834
OSA-50	16.59	-0.0071403	0.45508	0.14825	0.38452	0.26923	-0.17477	0.87439	0.020183	-0.069227	-0.40621	-0.042194	-0.16938	-0.78351	0.59142	-0.11571	0.23801	-0.096206	-0.286	-0.23086	0.13206	-0.2342	0.075733	-0.63787	-0.19112	0.0062302	-0.35491	-0.22476	-0.36019	-0.057159	0.077576	0.10037	-0.20127	0.11631	-0.23289	0.12171	0.23237	-0.083778	-0.267	-0.13857	0.058103	-0.21587	0.31789	0.050327	0.098041	-0.18706	0.083198	0.064018	-0.054371
[truncated: 31 more columns]

## Sheet: pca_loadings
	PC1	PC2	PC3	PC4	PC5	PC6	PC7	PC8	PC9	PC10	PC11	PC12	PC13	PC14	PC15	PC16	PC17	PC18	PC19	PC20	PC21	PC22	PC23	PC24	PC25	PC26	PC27	PC28	PC29	PC30	PC31	PC32	PC33	PC34	PC35	PC36	PC37	PC38	PC39	PC40	PC41	PC42	PC43	PC44	PC45	PC46	PC47	PC48	PC49
alpha-Tocopherol	-0.094871	-0.043187	0.024599	-0.060829	0.21657	0.087952	0.032525	-0.048903	0.073047	0.13111	-0.090775	-0.060703	0.10483	-0.048926	-0.044203	-0.010833	-0.038685	-0.11784	0.11967	-0.0085969	-0.12234	-0.048026	0.015012	0.0022718	-0.05395	-0.095912	-0.23789	0.09597	-0.14723	-0.02149	0.20082	-0.16814	-0.080504	0.10727	-0.11788	0.1562	-0.024996	0.10458	0.0099234	-0.24536	0.16511	0.14211	0.057126	0.020674	-0.13311	0.034428	-0.042052	0.0573	-0.034544
1_4-Benzenedicarboxylic acid	-0.076218	-0.12125	-0.011297	-0.021033	-0.048127	-0.0054991	0.032416	0.0035992	0.067397	0.090298	-0.0081265	0.0038385	0.047213	-0.00018532	0.0031471	0.033309	-0.082257	0.065237	0.16663	0.066682	0.16001	0.061555	0.020628	-0.4001	0.037951	0.011831	-0.0083097	0.043394	0.063213	0.075435	-0.26692	-0.023215	-0.21097	-0.10338	-0.060429	-0.032272	0.24851	0.047502	-0.01393	-0.046319	-0.074356	-0.17423	0.042981	-0.03261	0.046488	0.040099	0.025656	0.084412	0.047459
1_5-Anhydeo glucitol	-0.074228	-0.11888	0.15072	0.17173	0.064427	0.01601	0.019402	0.22848	0.030167	-0.062331	-0.20032	0.016693	-0.092672	0.15878	0.11544	0.11027	-0.17978	-0.063232	0.016651	-0.18442	0.19079	-0.3146	-0.13303	0.0076561	0.19393	0.14537	-0.03237	0.28498	-0.13465	0.062547	0.1118	-0.14261	-0.082776	-0.11574	0.20478	-0.081512	-0.15465	-0.12251	-0.044532	-0.032442	0.099781	-0.099895	0.1216	-0.0013421	0.041261	-0.066604	0.0032379	0.0089657	0.017687
1-Hexadecanol	-0.12254	0.062497	0.083296	-0.046312	0.018987	0.063395	0.083715	0.027594	-0.061713	-0.075264	0.12758	0.026416	0.051045	0.025751	-0.080515	0.010198	-0.10306	0.078614	0.032514	0.12377	0.038832	-0.049328	-0.072733	-0.098067	-0.07226	-0.022936	0.027032	0.013787	0.020623	0.0011786	-0.045653	-0.13106	-0.0055378	0.010442	-0.14794	0.0033261	0.028491	0.050186	0.17481	-0.050936	-0.21718	0.028997	-0.01491	0.097766	-0.18614	0.014812	-0.18595	0.23209	-0.038174
2-Aminoethanol	-0.099644	-0.071189	-0.058802	-0.03181	-0.0041004	-0.015454	0.090298	-0.20505	-0.16628	-0.11128	0.043973	0.092995	0.028238	0.088298	0.033023	0.095421	0.024785	-0.14068	-0.11208	0.18535	0.029656	-0.039431	0.094681	0.043065	0.24375	-0.068737	0.17137	0.11348	0.20855	0.36666	0.12404	0.16874	0.24422	-0.094126	0.036506	-0.0095747	-0.03223	0.17896	0.14873	0.026683	0.052354	0.12829	0.018156	-0.091848	-0.030613	-0.22016	0.021053	-0.026051	-0.048739
2-Deoxy-D-glucose	-0.13158	0.15323	0.13025	-0.11837	0.042447	-0.042334	0.0020941	0.0006137	0.020705	0.12738	-0.091767	-0.043273	-0.038365	-0.0019422	0.01503	0.00099679	0.12866	-0.0077155	-0.048288	-0.044304	-0.073735	0.018777	-0.020751	0.031897	-0.19431	-0.10207	0.052849	-0.0097467	-0.022405	0.024526	0.074219	0.04396	0.013624	0.055739	0.055047	-0.16921	0.046757	-0.11037	-0.04763	-0.11938	0.075079	0.13044	0.17218	-0.016252	0.087269	-0.053558	0.036017	-0.088594	0.17277
5-Aminolevulinic acid	-0.091207	-0.10514	0.001709	0.14797	-0.011147	0.20973	-0.047049	0.02925	-0.093033	-0.19944	0.29959	0.020353	0.15858	-0.046981	-0.087828	-0.028841	0.085769	-0.16349	-0.085612	-0.045142	-0.1226	-0.21448	-0.12337	0.047308	-0.21187	0.13512	0.13608	-0.1553	0.037645	-0.10174	0.081935	0.082312	-0.16652	-0.12915	0.11856	0.11857	0.13249	0.012832	-0.13197	0.084624	-0.1035	-0.012047	0.070563	-0.14343	0.063304	-0.079403	-0.071477	0.079939	0.11371
Alanine	-0.081899	-0.14969	-0.027747	-0.079012	-0.054488	-0.15706	-0.04534	0.0028937	0.035666	0.050047	0.19009	-0.021097	0.0062827	0.10567	-0.25848	0.17347	-0.12785	-0.063342	0.021332	-0.014415	-0.048572	0.071806	-0.14379	0.083023	-0.2097	-0.058497	0.060106	0.070034	0.1134	-0.11065	-0.13783	0.035238	0.042742	0.2252	0.029506	-0.11265	0.021588	-0.18927	0.25642	-0.011407	0.2163	-0.10778	0.13814	-0.15728	0.064109	-0.11794	0.072487	-0.01499	0.15212
alpha-Lactose	-0.094772	-0.036325	0.059055	-0.089995	0.0037495	-0.021712	-0.0084618	-0.028127	-0.0076401	0.032563	-0.082641	-0.039089	-0.024646	-0.051922	0.050161	0.038022	0.018903	-0.034912	0.023632	-0.03611	0.039722	-0.084182	-0.0012034	-0.063586	0.0066389	0.021138	-0.026775	-0.0866	-0.0041285	-0.047423	0.14006	-0.07789	0.057425	0.1057	0.025604	0.098825	-0.038329	-0.041199	-0.030198	0.12553	0.10367	0.042823	-0.011286	0.0014101	0.077686	0.0082891	-0.15019	0.033326	0.087434
Asparagine	-0.12506	0.10124	-0.037048	-0.011442	0.0016261	-0.018068	0.01232	0.020305	0.04706	-0.0058654	-0.0025011	-0.029298	-0.051258	0.056012	0.049794	-0.080451	0.058108	-0.017896	-0.04992	-0.028438	-0.019108	-0.053855	-0.048509	-0.025263	-0.00042555	-0.049098	-0.1009	0.023753	-0.010102	-0.029164	-0.023046	0.11771	-0.033475	-0.11023	0.0027422	-0.022989	0.057529	-0.14721	-0.11228	0.069397	-0.15562	0.17683	-0.046988	0.15341	0.12173	-0.070765	0.26783	0.27275	-0.12702
Benzoic acid	-0.12868	0.089305	0.062037	-0.04344	0.023414	-0.023127	0.030263	-0.052141	0.0080361	-0.0020862	0.0079903	0.0050275	0.017424	0.018075	0.013863	0.0099648	-0.029288	0.0087119	0.057808	0.0046179	-0.0013614	0.060075	0.04538	0.040978	0.092365	-0.053133	0.076486	0.0029703	0.068052	-0.048812	0.15106	0.10141	-0.10716	-0.0368	0.077362	0.063177	0.044195	0.12144	-0.08399	0.036771	-0.10055	-0.21775	0.081449	-0.029269	-0.10729	0.070633	0.055142	-0.016592	-0.0884
beta-Ketoadipic acid	-0.11587	0.039211	0.00126	0.12899	-0.054562	-0.11522	-0.12896	0.023834	0.067571	0.10027	0.063248	0.030018	-0.068382	-0.15381	-0.019605	0.026903	-0.10053	-0.071824	-0.086823	0.011082	-0.019114	0.046536	0.074702	-0.00035446	0.18216	0.0021024	-0.10618	-0.030863	-0.048981	0.067668	-0.13556	0.082032	0.069241	-0.032917	0.16294	-0.0067456	-0.039982	0.026269	-0.14987	0.097852	0.13617	0.024594	0.27011	-0.10932	-0.093533	0.22458	-0.13444	0.22488	-0.078151
Cadaverine	-0.094818	-0.044276	0.091007	0.011251	0.052675	0.027923	0.030502	-0.09315	0.19435	0.046435	0.12073	0.003703	0.083463	-0.032568	0.046674	0.03928	-0.04441	0.035575	0.0092616	0.025442	0.057696	0.038398	-0.068031	0.0071267	-0.1523	-0.13931	-0.24877	-0.14708	0.10333	0.1011	0.00060725	0.055433	0.074221	-0.068636	0.092526	0.15276	0.028575	0.0071267	-0.083174	-0.16411	0.069815	-0.0061571	0.027842	-0.11675	0.23755	-0.14584	-0.080206	0.062968	0.054186
cholesterol	-0.14711	0.1254	0.031102	-0.066605	-0.01029	-0.073528	-0.06661	0.0062514	-0.014056	0.042982	-0.050399	-0.0075865	0.10605	0.051836	-0.07391	-0.049821	0.019707	0.0044342	-0.015843	-0.019099	0.033177	0.066512	-0.087004	0.0091958	-0.096674	0.0022961	0.056271	-0.05319	0.031829	-0.018314	0.040645	0.087291	-0.038115	0.070538	0.012515	0.2098	-0.041904	0.12632	0.085922	0.0606	0.02067	-0.11349	0.062991	-0.09099	-0.0058535	0.087928	-0.071706	-0.028368	-0.091873
Citric acid	-0.094072	-0.051968	0.031358	0.074163	0.015902	0.14608	-0.0057424	-0.057914	0.092338	-0.015201	-0.010975	-0.099585	0.05531	-0.002637	-0.088436	-0.0027539	-0.016794	0.014847	0.034153	-0.090707	-0.0098358	-0.11809	-0.036692	0.0025843	0.14337	-0.046517	0.079746	-0.060364	-0.040788	0.14953	0.01892	-0.021975	-0.0040064	0.20099	-0.10634	0.081922	0.026458	-0.012567	0.4081	0.1213	-0.027323	-0.049351	0.099781	0.15531	0.024404	0.070337	0.31894	0.19097	0.11107
Creatinine	-0.1278	0.10899	0.0014088	0.025949	-0.005069	0.0059736	0.083525	0.01838	-0.01225	-0.0064477	-0.047216	-0.036706	-0.036962	0.048581	-0.031082	-0.025231	0.059911	0.061829	0.071633	0.028424	-0.008007	0.021192	-0.0086487	-0.032565	-0.044565	0.0059041	0.069668	0.017775	0.0037302	-0.051145	-0.0083791	-0.077048	-0.090811	0.013202	-0.053203	0.0082378	-0.060468	0.17651	0.034909	-0.025281	0.11992	-0.058456	0.0011425	-0.086583	-0.1069	-0.1042	0.077889	-0.18554	0.037235
D-Arabinose	-0.12657	0.095469	0.21918	-0.14651	0.072603	0.084219	0.073804	-0.11993	-0.12415	-0.1348	0.025294	-0.037081	0.15861	0.045388	0.052151	0.28623	0.14268	-0.00040983	0.1346	-0.047488	0.091751	0.32107	0.037294	-0.029564	-0.040275	0.21064	-0.21636	0.032372	-0.29669	-0.021014	-0.22183	0.13735	0.20447	-0.092642	0.12532	-0.0067143	-0.026961	-0.2	0.10055	0.14282	-0.014919	0.13109	0.01047	0.078654	-0.025078	-0.011131	-0.0037909	-0.07042	-0.074215
D-Fructose	-0.083887	-0.095889	-0.12342	0.11577	-0.22569	0.23825	0.14699	0.14595	-0.0035209	-0.10214	-0.23977	0.43805	0.19026	-0.1556	-0.10021	-0.013811	0.22662	0.0053056	0.07223	0.074694	0.084705	0.11313	-0.051495	0.025245	-0.16319	0.0072169	-0.088913	-0.019956	-0.070391	0.038433	0.16486	-0.030541	0.17077	-0.096813	-0.057441	-0.10226	0.017294	0.048171	-0.033197	0.0903	0.089042	-0.085763	0.06926	0.005718	-0.016388	0.074005	0.0082331	0.046645	0.10772
D-Galactosamine	-0.097539	-0.058014	0.0074633	0.066536	0.029882	0.090234	0.011761	-0.01628	0.041717	0.00082959	0.026241	-0.074668	0.031589	0.011292	-0.08587	0.036295	-0.047504	0.0054049	0.016765	-0.036035	0.019552	-0.030233	0.022949	0.14318	-0.0055328	-0.039501	0.025069	0.030571	0.064194	0.05503	0.014478	0.03919	0.012633	0.09113	0.10241	0.10656	-0.028468	0.051004	0.11223	0.095972	0.041457	0.093853	-0.11644	0.049246	-0.034813	0.12464	0.020741	-0.1173	0.053584
D-Trehalose	-0.12737	0.080131	-0.041834	-0.017794	0.01685	-0.050488	-0.043646	0.0049873	0.012821	0.051146	-0.097041	0.032466	0.045214	0.10077	0.13479	-0.00024818	0.044191	-0.024588	-0.0061662	0.066894	0.13072	0.081293	-0.029559	-0.062609	-0.063561	0.0028366	0.12472	0.021463	0.025144	-0.0061991	-0.15302	-0.1228	0.01833	0.011184	0.11573	0.025585	0.075816	0.077513	-0.025552	0.028718	-0.0044155	-0.062766	-0.24574	-0.0088225	-0.06724	-0.19914	0.0046971	0.037098	0.10056
diglycerol	-0.10859	0.0027903	0.039726	0.12399	-0.013142	-0.19538	-0.15047	-0.06754	-0.024237	0.039191	-0.040198	0.0014677	0.023731	0.039173	0.10682	0.029432	-0.089068	0.0085077	-0.062981	-0.041784	0.08791	0.065709	-0.1302	0.034239	0.068357	-0.053194	-0.13579	-0.21202	-0.0035838	0.12325	0.009888	0.22893	-0.026637	0.071412	-0.07135	-0.017486	-0.011205	-0.029736	-0.069868	-0.043143	-0.13872	-0.037096	0.029173	-0.083243	-0.11858	0.19139	0.037333	0.038291	0.0042095
DL-Isocitric acid	-0.059032	-0.19723	0.16411	0.11617	0.06311	-0.12178	0.030876	0.16839	0.17818	0.21025	0.21678	0.22837	-0.24188	-0.1015	0.017664	-0.28102	0.027191	-0.1692	0.032605	0.22826	0.21925	0.08506	-0.14999	-0.027202	-0.056545	-0.086998	0.09478	0.028497	-0.22367	-0.0085848	-0.074046	0.1458	0.055312	-0.055587	-0.065941	0.17184	-0.078989	0.018783	0.0099315	0.023056	0.039612	0.13403	-0.10933	0.16866	0.035953	0.092213	0.13561	-0.16465	0.08928
DODECANE	-0.092163	-0.058726	0.1226	-0.10607	-0.039518	-0.063311	-0.019358	0.061225	0.088059	0.096145	-0.10776	-0.013029	0.14685	0.0036359	0.0099554	0.092906	0.065584	0.011192	0.038187	0.029762	0.074992	-0.065384	-0.059482	0.16041	-0.051215	-0.080807	-0.039801	0.10012	0.34054	0.017133	-0.038445	-0.16764	0.0089117	-0.31572	-0.043019	0.11038	-0.10395	0.075412	-0.15194	-0.071478	0.085124	0.18722	-0.05798	-0.061111	-0.019102	0.094534	0.094891	0.072471	-0.15914
Dopamine	-0.080664	-0.1005	-0.0054347	-0.012878	-0.090605	-0.025552	-0.023725	-0.035952	0.076895	0.050394	-0.098732	-0.026862	-0.086436	-0.063256	0.041365	0.061985	0.088502	-0.023223	-0.07366	-0.18815	0.080007	-0.048719	-0.065801	0.027568	-0.22784	0.037108	-0.16818	-1.9045e-05	0.27808	0.036348	0.10246	0.063827	0.011372	-0.14478	-0.035412	-0.072177	-0.035646	-0.13748	0.27194	-0.11698	-0.072862	-0.0015837	0.17354	0.1389	-0.15756	0.1696	0.062405	0.012813	0.041613
Elaidic acid	-0.13245	0.083942	-0.025558	-0.018194	-0.023319	-0.062269	-0.15156	0.0049313	-0.01701	-0.073508	-0.072403	0.0035532	0.16411	0.076549	0.056747	0.062471	0.030342	-0.085858	0.0096884	-0.073298	-0.0057478	-0.021687	-0.074617	0.030465	0.071504	-0.056204	0.054983	-0.043509	-0.064559	0.07801	0.15172	-0.02628	-0.083694	0.024588	-0.013939	-0.0060367	0.14231	-0.009532	-0.11965	0.015036	-0.056998	0.18033	0.10699	-0.072012	0.0089081	0.096279	-0.017068	-0.24706	0.0097257
ethanol phosphate	-0.12395	0.096132	-0.052443	-0.013554	0.033382	-0.076669	-0.04281	0.1057	0.086616	-0.0089817	-0.044052	0.0016182	0.020069	-0.0033719	-0.012685	0.0061031	-0.019442	-0.051061	-0.028008	-0.081171	0.0095591	-0.043854	-0.076794	-0.091995	0.046308	-0.062974	-0.047332	-0.041443	-0.022749	0.012733	-0.071408	-0.062052	-0.043474	0.015102	0.049082	0.052092	0.05952	0.00033809	0.086951	0.055885	-0.0050223	-0.073863	0.050662	0.0023046	0.099809	-0.18429	0.076011	0.1489	0.0089991
Ethanolamine	-0.099687	-0.087531	-0.040192	0.0059836	-0.090654	-0.052492	0.044038	-0.035955	-0.03423	-0.051091	0.076624	0.070357	0.016539	-0.014522	-0.014518	0.1965	-0.11591	-0.094791	0.013812	0.10426	0.10341	-0.0093875	0.071084	0.027027	0.11779	0.055787	0.10804	0.1001	0.077868	-0.10349	0.065237	-0.10902	0.10771	-0.039929	-0.0034974	0.060826	0.075559	-0.23504	0.011602	-0.10469	0.0031475	0.1019	-0.019785	0.014827	0.010904	0.12957	-0.22056	0.053935	0.15221
Gluconic acid	-0.11614	7.6101e-05	-0.17672	-0.021406	0.13972	0.21185	-0.073051	-0.20438	-0.19683	0.15163	0.068143	-0.022732	-0.026072	-0.042238	-0.10027	0.025094	-0.11477	-0.053429	0.069207	0.11445	0.012242	-0.012262	0.18732	0.025116	-0.1035	-0.024161	-0.16023	0.068845	-0.0090014	0.17415	-0.22939	0.042912	-0.31852	-0.13506	0.10055	-0.061485	-0.30634	-0.015854	-0.09474	0.071882	0.079705	0.060572	0.068816	0.015933	-0.13201	-0.0090717	0.074514	0.0282	0.24833
Glucose	-0.072261	-0.15734	0.12821	0.04909	-0.016885	0.076061	0.045971	-0.072248	0.044434	-0.011679	0.090996	-0.089886	-0.064198	-0.022308	-0.028938	0.015828	0.047048	0.041612	-0.11209	-0.017052	0.05497	-0.124	-0.023634	0.043517	0.01482	0.036296	-0.093966	-0.15929	0.012445	-0.055333	-0.068007	-0.079181	0.013808	0.041742	-0.001913	-0.040327	-0.020791	1.338e-05	0.055296	0.10076	-0.032648	0.12737	-0.070722	-0.069441	0.00030155	-0.017219	0.03553	-0.12965	-0.20441
glucose-1-phosphate	-0.083998	-0.095301	0.3059	-0.13885	-0.12081	0.12324	-0.35322	0.22241	-0.53041	0.1304	-0.030909	0.10381	-0.29941	-0.0049357	-0.21303	0.1397	0.15317	-0.067729	-0.083896	0.046554	0.020576	-0.035436	0.056308	-0.04617	0.030557	-0.083844	-0.053442	-0.070786	-0.026356	0.0015355	0.036613	-0.018299	0.01931	0.054247	-0.0060925	-0.060785	0.090758	0.11716	-0.017856	-0.091787	0.011487	-0.07585	-0.048021	0.041981	0.016118	-0.039649	0.04333	0.077343	-0.065342
Glucuronate	-0.093111	-0.029132	0.12979	-0.07349	-0.0030107	0.092682	0.11015	-0.050812	0.146	0.0047345	-0.0071147	-0.0083199	-0.12809	-0.048547	-0.033924	0.080097	0.083441	0.034819	-0.091676	0.032267	-0.062705	0.032119	0.017949	-0.012813	-0.019549	-0.013032	0.036156	-0.0070116	0.01268	-0.056919	-0.043441	-0.050259	-0.049295	0.041874	0.13377	-0.053291	0.082264	-0.055153	-0.045409	0.0022365	-0.082026	0.052051	0.12234	-0.0052339	0.12947	0.0073075	0.08029	-0.23037	-0.13975
Glutamic acid	-0.071008	-0.15676	-0.063353	0.059786	-0.047341	-0.032112	0.078255	0.080669	0.010169	-0.023478	-0.01072	-0.039618	0.017302	0.10259	0.05081	0.029043	0.020523	0.082239	0.066125	-0.0024739	-0.12197	-0.040937	0.023234	-0.015915	0.027583	0.069125	-0.10646	-0.1346	-0.13656	0.037294	-0.13223	-0.020234	0.014442	-0.066772	-0.13949	-0.078175	-0.05178	0.12571	0.12356	-0.21027	0.077768	0.097407	-0.11199	0.012284	-0.22374	-0.057549	-0.068183	-0.042897	-0.14313
Glyceric acid	-0.11291	0.050196	-0.11698	-0.10575	0.05624	-0.18854	0.13026	0.049566	-0.013462	0.0080599	-0.12982	0.081404	-0.10656	0.21617	0.00081854	-0.015371	-0.0017004	0.043786	-0.17118	0.0076386	-0.15859	-0.03837	-0.0053943	-0.052349	-0.081475	-0.045366	-0.010009	0.0019013	0.014647	-0.10712	-0.0649	0.023222	0.030048	-0.054114	0.17531	0.1011	0.0687	0.12118	0.095751	-0.059942	0.024582	0.059924	0.16011	0.31183	-0.10814	-0.09604	-0.22561	-0.11051	0.10169
Glycerol	-0.098559	-0.044243	-0.1597	-0.04249	0.0061413	0.034311	0.20642	0.1003	-0.11589	-0.16529	0.082948	-0.028663	0.075833	0.21616	-0.016108	-0.073855	0.037501	-0.104	-0.0043327	-0.027737	0.27461	0.028041	-0.16291	0.023607	0.14312	-0.42557	-0.044942	-0.010009	0.014376	-0.14642	-0.034637	0.14505	0.035906	0.12363	-0.073722	-0.22366	-0.28274	0.03692	-0.063558	0.051817	-0.040138	-0.0098626	0.13897	0.0071099	0.042591	0.083315	-0.077464	0.014889	-0.060209
Glycine	-0.061754	-0.20367	-0.066524	-0.022843	-0.041718	-0.1415	-0.050163	-0.023918	0.0062146	-0.0082518	0.066196	-0.073722	0.12912	0.082709	-0.094926	0.1932	-0.11809	-0.070304	0.14339	0.00581	0.057759	-0.14171	0.041497	-0.17112	-0.15412	0.14608	0.018036	0.066826	0.1037	-0.2014	-0.062488	0.04981	0.19095	0.25464	-0.15159	-0.11744	-0.0054667	0.18462	-0.36678	0.005484	0.0021249	0.028961	-0.011971	0.056016	-0.11864	0.027902	0.17884	-0.080779	-0.097576
Heptadecanic acid	-0.13748	0.13811	-0.017514	-0.087074	0.0088307	-0.0654	-0.0057329	0.057766	0.03187	0.039257	-0.09905	0.051671	-0.020145	0.034003	-0.038045	0.026884	-0.029473	-0.029848	-0.015	0.012837	0.027082	0.021355	0.016396	0.0027718	0.061121	0.019587	0.08971	-0.037554	-0.031639	-0.051844	-0.01626	-0.036756	0.015078	0.020658	-0.015229	0.019918	0.025282	0.020217	-0.060647	-0.060283	-0.014981	-0.036973	0.029437	-0.00028293	0.00031209	-0.033414	0.079365	0.059718	-0.023842
hexadecanoic acid	-0.10505	0.036603	0.072059	0.066335	0.024712	0.16731	0.11985	-0.1032	0.096245	0.021719	0.05263	0.049771	-0.1948	0.0090589	-0.062455	0.025963	-0.027174	0.051958	-0.026264	0.0010515	-0.041467	0.04185	0.11052	0.04134	0.13221	0.013212	0.02806	-0.13652	0.10281	-0.11811	-0.026912	-0.019858	0.006504	-0.0039447	-0.0073453	-0.045309	-0.034944	0.051031	-0.077843	-0.049321	0.011051	-0.042925	-0.0095512	0.14652	0.02823	0.029287	-0.011493	0.0080735	-0.012758
hexaric acid	-0.054193	-0.22413	0.069804	-0.02741	0.075091	-0.1684	0.27111	-0.18646	-0.12611	-0.21135	-0.41441	-0.155	-0.031214	-0.26152	-0.097781	-0.0025619	-0.11704	-0.2106	-0.24524	0.13955	-0.072986	0.091799	-0.084466	-0.15354	-0.085335	-0.084213	0.058837	-0.066415	-0.084286	0.012337	-0.036519	-0.067789	-0.14703	0.05383	0.14125	-0.10902	0.0098665	0.067686	0.01423	-0.045335	-0.047198	0.017942	-0.14591	-0.02182	0.14981	0.15224	0.046211	0.074774	0.011964
Hydroxyproline	-0.085543	-0.073204	0.030831	-0.032722	0.019754	-0.07289	0.017754	0.02197	0.039749	0.004574	0.017531	0.0012863	-0.011518	-0.014978	0.041568	-0.024504	-0.050648	0.017187	-0.012596	-0.02614	-0.012586	-0.1106	0.042173	0.024846	0.081203	0.058304	0.016323	-0.058857	-0.15217	-0.045695	0.06777	0.048479	0.048633	0.0081918	0.087781	-0.08442	-0.057526	0.076835	0.060909	0.14661	-0.065388	-0.08454	0.088544	-0.032304	-0.044606	-0.061099	-0.077393	-0.070299	0.054335
Icosanoic acid	-0.089451	-0.03722	-0.078715	-0.12408	0.26159	0.12654	-0.0023541	-0.022223	0.051915	0.20217	-0.026696	0.050484	0.080124	-0.015946	-0.14231	-0.011357	-0.1266	-0.034152	-0.068193	0.015285	0.028666	0.10734	0.0091011	0.10784	-0.02286	-0.047455	0.017768	0.18547	-0.2413	-0.042398	0.16532	-0.034388	0.017317	0.091913	-0.040988	0.053172	0.036788	-0.010174	-0.048897	0.17575	-0.0056872	-0.014081	0.0027782	-0.097926	-0.068531	-0.024309	-0.059128	0.013233	-0.22303
Iminodiacetate	-0.099154	0.00065513	-0.15091	0.053022	0.10667	-0.073038	-0.092105	0.12619	-0.031311	-0.017329	0.017449	-0.038831	0.022083	-0.15273	0.097161	-0.015186	0.0012054	0.024066	-0.025511	-0.024863	0.048952	-0.01032	-0.0081608	-0.045342	0.046675	-0.020525	-0.16511	0.018794	-0.048397	0.093047	-0.0046631	0.021156	0.024544	-0.034371	-0.03878	-0.035272	0.14955	0.14062	-0.044423	0.010698	-0.0092846	-0.063214	0.10958	0.18288	0.021104	-0.23088	-0.1074	-0.021131	0.18963
Indole-3-acetic acid	-0.10457	0.028933	0.060212	0.089232	0.022635	0.18277	0.12777	-0.092117	0.10395	0.038122	0.053523	0.023673	-0.22236	0.0081721	-0.072659	0.033721	-0.02926	0.077382	-0.042944	-0.0046326	-0.075134	0.0056317	0.10393	0.030253	0.13018	0.019356	-0.037485	-0.15599	0.088415	-0.13699	-0.013912	-0.040206	0.072378	0.03661	0.08144	0.015398	-0.016573	0.029135	-0.1171	-0.0037106	0.0081859	-0.03288	0.096149	0.12311	0.0095748	0.06775	-0.073935	0.10055	0.039409
Indoxyl sulfate	-0.1256	0.063663	0.038964	0.10679	0.024832	-0.065507	-0.042813	-0.062175	-0.039361	-0.1074	0.023772	-0.042813	0.016934	0.00015045	-0.0038742	-0.016729	0.059548	-0.078605	-0.020774	0.035893	-0.053789	-0.02347	-0.0084446	0.048796	-0.019705	0.078677	-0.014342	-0.021547	-0.11753	-0.067215	0.2702	0.11752	-0.21571	0.10582	-0.12947	-0.15096	-0.0031238	-0.10147	-0.065481	-0.14836	-0.0012863	0.17997	-0.11536	0.1481	-0.035338	-0.10283	0.021522	0.033487	0.016797
Inositol	-0.12642	0.08805	0.066357	-0.022527	0.020455	0.083245	0.061996	-0.0095736	0.020442	-0.014368	0.0039577	-0.02543	-0.042721	0.005446	-0.04221	0.063328	0.045793	0.049972	0.073478	0.023879	0.035861	-0.040659	0.055315	0.067994	-0.016417	0.015525	0.077545	-0.055253	0.092987	-0.063291	0.031354	0.039263	-0.045218	0.024004	0.010331	0.020982	-0.069666	0.13023	-0.049953	-0.046567	-0.0078808	-0.091186	-0.022313	0.15768	0.026032	0.078531	-0.16957	-0.20247	0.22008
Isoleucine_major	-0.10178	-0.063618	-0.13928	-0.016315	-0.090926	-0.063644	-0.081513	0.15602	0.038262	0.056858	0.10842	-0.12538	0.034534	-0.26767	-0.056494	0.05309	-0.032563	-0.055162	0.033107	-0.051192	-0.028284	0.054408	-0.028007	0.098639	-0.030422	0.034808	0.062794	0.05736	-0.14709	0.053366	0.031961	-0.057166	0.026662	-0.044991	0.010046	0.015763	0.087718	0.1202	0.12705	0.0010077	-0.083484	0.037065	0.064242	-0.00081663	-0.11845	-0.031976	-0.057114	-0.034331	0.022478
L-Cystine	-0.1261	0.080642	-0.055775	0.15124	-0.0015026	0.059913	0.035146	0.054734	0.012907	0.017039	-0.061046	0.046557	-0.043669	0.17599	-0.0027858	-0.03403	0.090851	0.029587	-0.0027506	-0.026519	0.03803	0.11978	0.051406	-0.1008	-0.077512	-0.072891	-0.048709	-0.0081957	0.027149	0.15	-0.040679	-0.098245	-0.027252	0.084282	0.012099	-0.039376	-0.004874	0.040281	-0.013483	-0.15607	-0.10667	0.029204	-0.058618	-0.112	-0.052959	-0.10775	0.066729	-0.084013	0.046618
L-Malic acid	-0.085964	-0.082978	0.047727	0.12737	0.037107	-0.12349	0.1472	-0.10764	-0.12914	-0.15741	0.042857	0.20822	-0.089425	0.14211	0.02754	-0.074127	0.090992	-0.14354	-0.14053	-0.32235	0.19495	-0.048813	0.11537	0.10811	-0.09354	0.16946	-0.14585	0.035199	0.0057239	-0.010997	-0.22272	-0.15454	-0.19944	0.059576	-0.17957	0.22864	0.14438	0.095805	0.0497	0.16527	-0.0073242	0.080745	0.024418	-0.077997	0.039923	0.0097561	-0.059202	-0.084691	-0.054569
lactitol	-0.10155	-0.022577	-0.030686	0.020796	0.1368	0.10184	-0.063283	-0.073446	-0.059056	0.059835	0.013864	-0.064118	0.012239	0.046068	0.072577	-0.017378	0.047519	-0.042578	-0.076074	-0.092545	0.038259	-0.033867	-0.14051	-0.085243	-0.075464	0.096433	0.040711	0.1764	0.04745	0.11305	0.02998	0.1146	0.10364	0.07677	0.14134	0.028708	-0.061731	-0.17381	-0.092215	-0.11453	-0.11864	-0.31074	-0.28784	0.089467	-0.070464	0.1938	0.02904	-0.1185	0.0906
L-Ascorbic acid	-0.1376	0.10847	-0.00054179	-0.0027237	-0.031932	-0.00083237	-0.03124	0.014194	-0.043785	-0.021009	0.03976	-0.071439	-0.0049343	0.014557	-0.059722	0.095447	0.011147	-0.064064	-0.010275	-0.0012824	-0.10852	0.088551	-0.0015299	-0.11949	0.15317	0.093038	-0.053159	-0.01585	0.034114	-0.21588	0.11446	-0.068132	-0.12563	-0.23539	-0.22391	0.17789	-0.4086	0.0023646	0.097234	0.0373	-0.05594	-0.11184	-0.066275	-0.097603	0.1253	-0.061217	0.16844	-0.12766	0.086309
L-Aspartic acid	-0.13409	0.071762	-0.032478	0.061231	-0.017326	-0.077874	-0.048942	0.079465	-0.056235	0.017867	-0.050969	-0.016161	0.04789	-0.059396	-0.050966	-0.093834	-0.063096	-0.031671	-0.0039717	0.020242	-0.018781	-0.19872	0.071624	0.19172	-0.15377	-0.081018	0.071381	-0.054538	-0.0043888	0.027569	-0.1755	0.067096	-0.058275	0.0011585	0.15839	0.021718	-0.070978	0.044168	0.065066	0.068981	0.22785	0.036945	-0.21343	-0.012347	-0.0076409	-0.016969	-0.017451	0.072575	-0.15305
Lauric acid	-0.09225	-0.051296	0.086487	0.0036406	0.019269	0.0053378	0.0177	-0.0020665	0.023065	-0.014275	-0.041011	-0.025286	0.021126	0.062608	0.036604	0.00085238	0.045353	0.053919	0.020538	-0.038694	0.03803	-0.022637	-0.0243	-0.012539	0.063356	-0.032075	-0.037777	0.02319	0.044724	-0.026959	-0.050769	-0.036973	0.045056	-0.0089723	0.021033	-0.022586	0.073959	0.065636	-0.028891	0.016183	-0.051922	-0.080503	0.087088	0.084233	-0.053215	-0.059051	0.13062	-0.021926	0.042213
Leucine	-0.061167	-0.2721	-0.025442	-0.027428	-0.10173	-0.044762	-0.025738	-0.014371	0.043333	0.061605	0.067168	-0.060858	0.14387	0.09004	-0.045882	0.14608	-0.11448	0.023137	0.18174	-0.044336	0.039127	0.062486	0.055015	0.03432	0.063023	-0.2317	0.10623	-0.35926	-0.18898	0.056549	0.11138	-0.12836	-0.10444	-0.27698	0.13205	-0.043859	0.015045	-0.053583	0.00031445	-0.0063055	-0.091312	-0.034209	-0.065208	0.098475	0.12831	-0.158	0.047928	-0.1419	-0.058617
L-Glutamic acid	-0.13699	0.12808	-0.034742	0.081132	0.052043	0.0067659	0.0064141	0.056669	0.019188	-0.020908	0.028978	0.0073635	-0.003532	-0.13677	-0.03277	0.042131	0.054589	0.039858	0.036583	0.025458	0.028474	0.043587	-0.083168	0.032272	0.06292	0.0071498	0.1857	0.15445	0.012504	-0.030617	-0.040317	-0.16917	0.06684	-0.031011	-0.027881	-0.10074	-0.020527	-0.048689	-0.017562	0.081524	-0.0208	0.19118	-0.1281	0.0089602	0.035309	-0.025429	0.077085	0.022111	0.20306
L-Iditol	-0.14327	0.13239	0.072581	-0.00014056	0.049848	0.065556	0.061325	-0.0031973	0.086473	0.0092646	-0.022226	0.046124	0.026161	0.05589	-0.042654	0.025185	-0.087828	0.050053	0.034904	0.018271	0.063206	-0.05756	-0.081463	0.12427	0.0091176	0.075212	0.068531	0.013076	0.011373	-0.078924	0.0084307	0.011512	0.081186	0.086462	0.11285	0.019647	0.048977	0.12078	-0.0090244	0.10095	0.031958	-0.043071	-0.13018	0.06686	-0.03332	-0.052121	0.1406	0.10775	-0.026917
L-Norvaline	-0.083081	-0.049866	-0.12749	-0.15114	0.0073494	-0.032965	-0.44609	-0.24405	0.12144	-0.51796	-0.10557	0.055186	-0.32439	-0.0014459	-0.042101	-0.22627	-0.019292	0.04087	0.3348	0.065202	0.056546	0.061593	-0.037543	0.016224	-0.045462	-0.033048	-0.043137	0.040771	0.009846	-0.011697	0.025391	-0.11173	0.049872	-0.0097753	0.08367	0.068405	-0.023604	0.014213	0.0020113	0.026018	0.079943	-0.0046294	0.069956	0.00049591	0.036843	0.016225	0.032446	-0.054694	-0.056026
L-Serine	-0.080511	-0.1109	0.0028306	-0.059755	-0.0065178	-0.11336	-0.034518	-0.060234	0.19727	0.019769	0.09351	0.065942	-0.00021604	0.022367	-0.10866	-0.017971	0.00015386	0.075646	-0.19237	0.10155	0.064582	0.095159	0.21717	0.11819	-0.14051	0.28397	0.02175	0.24037	0.00095202	0.22633	0.13134	0.10877	-0.12429	-0.016251	-0.12105	-0.22125	-0.12766	0.13575	-0.00070932	-0.058168	-0.12276	-0.14139	0.08491	0.14216	0.30392	-0.10551	-0.060756	0.014893	-0.18235
L-Valine	-0.13387	0.087575	-0.029269	0.040485	0.018693	-0.073029	0.018281	0.090648	-0.0053822	-0.037494	0.0073466	-0.0006376	-0.011864	-0.15457	0.00048976	0.025657	-0.063604	-0.096769	0.059217	0.016387	0.050338	-0.14292	0.33368	0.10517	0.085676	-0.14055	-0.19964	0.050069	-0.041032	-0.073429	-0.070678	-0.045608	0.13158	0.072149	-0.23152	-0.022946	0.086959	-0.18854	0.048146	-0.15455	-5.9116e-05	-0.18441	-0.12999	-0.14207	0.27046	0.040526	-0.10717	-0.14444	0.060539
Lysine	-0.080809	-0.16869	0.21054	-0.058807	0.019403	0.080141	-0.095372	0.044294	-0.16092	0.013253	-0.17849	0.012637	0.32973	-0.16349	-0.058456	-0.42585	-0.088651	0.31125	-0.050883	-0.17851	-0.0088745	0.01964	0.10247	-0.029666	0.16097	0.061086	0.16008	0.053142	0.11885	-0.059098	-0.19131	0.12174	0.044207	0.055523	-0.073061	0.025113	-0.10247	-0.089532	-0.023032	-0.097071	0.022736	0.16099	0.14722	-0.015497	0.087146	-0.10206	0.012159	-0.10517	0.088649
Maltose	-0.080159	-0.097068	0.033445	-0.08064	-0.14605	0.022251	0.029759	-0.16486	0.059058	0.18186	-0.098258	-0.060545	-0.085231	-0.068764	0.28937	-0.041174	0.070144	-0.017804	-0.01425	-0.025604	0.25824	0.037993	0.19037	-0.12086	-0.033526	-0.067373	0.10419	-0.10787	0.12134	-0.076675	0.18278	0.045387	-0.16614	0.12041	-0.10741	-0.046157	0.0032458	-0.15381	-0.019196	0.29994	0.20193	-0.020764	-0.067853	-0.068019	-0.1449	-0.19305	-0.1621	0.065011	0.049253
Mannitol	-0.12849	0.063145	0.03788	-0.053498	-0.065615	0.07932	0.10903	0.012049	0.0031514	-0.075902	0.1044	-0.067036	-0.032415	-0.16542	0.063412	-0.099358	-0.033198	0.069094	-0.011945	0.067179	0.078798	-0.2099	0.067628	-0.09467	-0.089082	-0.056041	-0.15929	0.085068	-0.10281	0.011623	0.07117	0.020745	0.013966	0.093168	0.086055	-0.017304	0.050776	0.02904	-0.07237	-0.031102	-0.17358	-0.048293	0.11021	-0.18756	-0.15998	-0.1759	0.17706	-0.055073	-0.040965
Melibiose	-0.1236	0.080983	0.01648	0.090495	-0.030961	0.084138	-0.080258	0.029183	0.15728	-0.0021887	-0.12451	-0.019444	0.020609	0.10647	0.029301	-0.059607	0.12317	-0.12881	0.038062	0.011097	-0.036115	-0.14122	0.35281	0.18155	-0.13147	-0.16942	0.21534	-0.046399	-0.075528	0.11027	-0.19112	-0.085128	0.098087	0.0099093	0.023179	-0.090963	-0.0098585	-0.11961	0.046212	-0.083027	-0.26338	-0.057525	-0.016716	-0.088095	-0.086406	0.12034	-0.022015	0.017421	-0.075104
Meso erythritol	-0.073595	-0.1479	0.10274	0.03391	0.0099356	0.061832	-0.018205	0.03028	0.038941	0.0059143	0.033401	-0.07862	-0.080454	-0.0088145	0.053129	-0.0438	0.17063	0.097802	0.11899	0.23188	0.074739	-0.014846	-0.20765	0.063989	0.082615	0.035146	0.013702	0.13361	0.10275	-0.13598	-0.027587	0.076293	-0.14505	0.055972	0.11936	0.0057621	-0.012285	-0.17653	0.12923	-0.20742	-0.080617	0.054774	-0.016421	-0.10589	-0.10167	-0.19346	-0.24076	0.064252	-0.19246
Methionine	-0.076103	-0.12701	0.013538	-0.057461	0.029059	-0.029028	-0.024074	0.024309	0.020257	0.030821	0.00045601	-0.069673	0.044119	0.014758	-0.00549	-0.063162	-0.01205	-0.016824	0.01288	-0.017863	-0.074538	-0.070621	0.054558	-0.020591	0.056267	-0.071452	0.020261	-0.040579	0.050083	0.00012359	-0.015836	0.090449	0.056275	-0.054836	-0.017019	0.12045	0.086052	-0.0004344	-0.061982	0.019694	-0.071303	0.046463	0.12969	0.18545	-0.047743	0.085267	0.052618	-0.19655	0.008955
methyltetrahydrophenanthrenone	-0.10302	-0.011804	0.16525	0.32307	0.096248	-0.33894	0.14183	-0.18398	-0.31595	0.046969	0.21867	0.066387	0.035777	-0.018184	0.19663	-0.082391	0.12997	0.074251	0.26532	0.045331	-0.2566	0.027246	0.095728	-0.077166	-0.062383	-0.1361	0.062144	0.1459	0.023162	0.013008	0.13323	-0.1562	0.076245	0.0084369	0.048275	0.03639	-0.015404	-0.048755	0.016531	0.016692	0.051476	-0.099619	0.13902	0.049556	0.05985	0.040146	0.090876	0.089756	-0.077408
Myo-Inositol	-0.11611	0.038985	0.0061436	0.039219	-0.038252	-0.090974	-0.078911	0.0049783	0.13572	0.014768	0.039921	0.2752	0.15677	0.032827	-0.24788	-0.16819	-0.012007	-0.12973	-0.10251	0.054935	-0.28693	0.020877	-0.056292	-0.11528	0.21831	-0.042938	-0.33056	0.012013	0.23971	0.026321	0.019379	-0.088803	-0.064896	0.049815	0.075674	-0.18731	0.073937	-0.23684	-0.013727	0.19857	0.0019334	-0.027159	-0.22278	0.074698	-0.15029	-0.10322	-0.0192	-0.15069	-0.056825
Myristic acid	-0.085783	-0.097886	-0.03039	0.165	0.14826	-0.0034857	-0.18683	-0.18674	0.14516	-0.010428	-0.039217	-0.075376	-0.020834	0.071252	-0.038144	0.073809	0.16686	0.13656	-0.29531	-0.002251	-0.04856	-0.11174	0.060556	-0.17138	0.046965	-0.1177	0.0087401	0.14901	-0.1513	-0.28672	0.0076921	0.21458	0.16722	-0.33775	-0.085439	-0.063983	0.16502	0.12665	0.10439	-0.010737	0.1576	-0.017816	-0.10776	-0.23147	-0.058148	0.052311	0.047	0.018401	0.10502
5-hydroxytryptamine	-0.11995	0.085404	-0.053179	0.22242	0.0793	0.16091	-0.053622	-0.029951	0.031688	-0.031844	-0.05158	-0.0068434	-0.020444	0.12478	0.012942	-0.038834	-0.072394	-0.028059	0.057179	0.028456	0.024615	0.073058	-0.022579	-0.12095	-0.052299	0.081948	-0.0028621	-0.12819	0.0060612	-0.030401	0.032267	0.10664	0.12578	0.13508	-0.068207	-0.044191	-0.023119	0.042529	-0.034538	-0.13593	-0.018133	0.23717	0.0484	-0.079557	0.19553	-0.089261	-0.039445	0.17371	0.048036
N-Acetyl-D-glucosamine	-0.07124	-0.15106	0.0081597	-0.053544	-0.084398	-0.023829	0.19363	-0.064307	0.07202	0.004506	-0.21995	0.014633	-0.20242	-0.087947	-0.067977	0.1224	0.11028	-0.0901	0.19615	-0.048372	-0.32584	-0.024293	-0.19677	0.20435	0.1304	0.012565	0.049852	0.063777	-0.047746	0.14876	-0.17951	0.25569	0.01731	0.025039	-0.26313	0.21088	-0.01114	-0.079031	-0.22258	0.023574	-0.12385	-0.13023	0.0082276	-0.13523	-0.085061	-0.2032	-0.04687	0.053165	0.096461
norleucine	-0.1291	0.035724	-0.10644	0.038698	-0.061683	-0.063439	-0.037801	0.034724	-0.021276	-0.069466	0.069233	-0.069226	0.052072	-0.038825	-0.067172	0.061091	-0.010514	-0.033557	-0.0077013	-0.019349	0.060433	0.038492	-0.034922	-0.0050199	0.043204	0.027011	0.085431	0.087246	0.07431	0.011779	-0.058705	-0.019406	-0.093609	-0.018667	0.027931	0.084263	0.025921	0.031892	-0.11792	-0.10386	-0.036395	0.12332	-0.095307	0.10637	0.11477	0.1121	-0.10584	0.064105	0.061289
OCTADECANE	-0.11616	0.062305	0.028194	-0.10304	0.016614	-0.04753	0.020298	0.051859	0.050363	0.078731	-0.061457	0.044619	0.015598	0.0076477	-0.078632	0.048975	-0.011502	0.018726	0.024735	-0.021166	-0.065742	0.038511	0.020517	-0.0057948	0.083138	0.054902	0.093334	0.043584	0.0037483	-0.098804	-0.06738	-0.089871	0.037462	-0.019615	0.027216	-0.0046107	0.055741	0.030727	-0.030821	0.082796	0.028096	0.0071512	0.087899	-0.0070018	0.17133	-0.026674	-0.0033383	0.14347	-0.091959
Oleic acid	-0.089373	-0.035896	0.010012	-0.076305	0.046839	-0.070837	-0.024032	-0.016346	0.037718	0.028487	-0.047879	0.052186	0.018727	0.095595	-0.018664	-0.10276	0.036196	-0.094803	0.15991	0.16259	-0.090526	-0.13784	0.058326	-0.071328	-0.021409	0.19056	0.18038	-0.068289	-0.088342	-0.11289	-0.036723	-0.011964	-0.10545	-0.15749	-0.14596	-0.25383	0.0066778	-0.12667	0.040727	0.13071	-0.051698	0.06736	0.14294	-0.0005433	-0.13185	0.14164	-0.075349	0.066321	0.045131
Ornithine	-0.10277	0.038612	0.037752	0.017845	0.046687	0.0013874	-0.028694	0.044292	-0.0010548	0.00091594	0.097362	-0.22959	-0.02973	-0.093322	0.064202	-0.02611	0.20241	0.15846	0.12919	-0.14408	-0.11987	-0.027692	-0.23426	0.087356	0.042872	-0.064764	-0.064594	0.061953	-0.0040712	0.12115	-0.11738	0.0014926	-0.074583	-0.0080959	-0.063562	-0.34296	0.0074459	0.21668	0.0088914	0.20116	0.081541	-0.035762	-0.13849	0.019557	0.17174	0.13193	-0.25126	-0.033713	-0.02051
Palmitic acid	-0.054161	-0.1769	-0.29832	-0.001541	0.41478	0.19818	-0.077232	-0.057969	-0.17303	0.13968	-0.018937	-0.013749	-0.060956	-0.0092056	0.05448	-0.026784	0.038681	0.0056625	-0.095462	0.0026077	-0.01234	0.01303	-0.15301	-0.039506	-0.044817	-0.043148	0.085827	-0.052212	0.10246	0.031964	-0.039653	-0.21993	0.15543	-0.056142	-0.13096	0.052067	0.070548	-0.17659	-0.050943	0.079837	-0.11282	-0.073282	0.095481	0.052794	0.08002	-0.027737	-0.090928	-0.074045	-0.19054
Pentadecanoic acid	-0.10928	-0.029442	-0.112	-0.18025	-0.50599	0.14621	-0.015055	-0.34711	-0.02333	0.24918	0.098709	0.078968	0.021098	0.20448	0.1021	-0.17542	0.01759	-0.029827	-0.076179	-0.097255	-0.13024	-0.11889	-0.17051	-0.088837	0.061258	-0.0047998	-0.0082754	0.16372	-0.25142	0.023504	-0.036405	-0.14545	0.034921	0.056892	0.037669	0.02867	-0.025674	0.058266	-0.006615	-0.12006	0.0079076	0.039691	-0.027261	-0.019953	0.17321	0.11805	-0.053469	0.020603	0.016691
Phenylalanine	-0.068797	-0.12532	-0.11935	-0.02603	-0.03273	-0.0012953	0.040245	0.16067	-0.04097	0.024357	-0.039158	-0.33931	0.11561	0.2113	0.07874	-0.1573	0.27513	-0.032766	-0.06347	0.46614	0.020501	0.059662	0.054947	0.18933	0.16556	0.25611	-0.18989	-0.072203	0.020905	0.0059658	0.0057577	-0.095477	-0.023756	0.10778	0.073811	0.10502	0.14492	-0.014272	-0.01459	0.034279	0.12239	-0.099374	0.099914	-0.052741	0.079287	0.14152	0.14211	0.0071936	0.11405
Pipecolic acid	-0.11463	0.017623	-0.04239	0.007464	-0.050303	0.065176	-0.0098914	-0.013971	0.035091	0.014115	-0.010617	-0.087338	-0.045599	-0.126	-0.058438	0.067467	0.054558	0.024162	0.051706	-0.037882	0.077784	0.039166	0.0044995	-0.073802	0.078217	-0.023646	-0.023342	0.029731	0.10509	0.039644	0.11373	-0.012243	-0.03451	0.038226	-0.20327	0.040136	0.080054	0.081737	0.13079	0.050658	0.012299	0.05037	-0.056955	0.096893	0.04329	0.078431	9.8831e-05	0.042668	-0.093943
Proline	-0.06611	-0.19086	-0.18162	-0.26063	0.08698	-0.0086125	0.13274	0.14719	-0.053072	-0.068966	0.16024	0.089339	-0.088641	0.024969	0.075126	-0.12596	0.046279	0.032725	0.024835	-0.2951	-0.0523	0.28242	0.17594	0.18157	0.10221	-0.066662	-0.0043909	0.11538	0.029488	-0.20297	0.090623	0.076525	-0.14747	-0.044775	0.14349	-0.064538	0.1281	0.027145	0.012772	-0.15767	-0.053292	0.015406	-0.12148	-0.13103	-0.07849	0.090312	0.14181	0.19291	0.079559
Putrescine	-0.11599	0.10519	-0.072988	-0.42414	0.13264	-0.10537	0.22162	0.12556	-0.018468	-0.12753	0.20396	0.073752	-0.10763	-0.074404	-0.010939	-0.080869	0.020337	0.15063	-0.064807	0.023892	0.0099243	-0.29609	-0.039919	-0.19062	-0.022428	0.12904	0.019328	-0.2256	-0.028869	0.22326	0.042094	-0.022802	0.1295	-0.076752	-0.065267	-0.0079705	-0.10272	-0.12257	-0.022036	-0.05457	0.144	0.0061372	-0.063364	-0.14612	0.00065923	0.10895	0.053131	0.021611	0.0049915
Pyroglutamic acid	-0.047329	-0.26557	0.008799	-0.042858	0.041597	-0.17249	-0.08883	0.039864	0.087884	0.087313	-0.024347	-0.042525	0.0047348	-0.0069016	0.029458	-0.016138	0.1788	0.063546	0.043401	-0.16673	-0.077089	0.022838	0.11841	-0.026145	-0.08268	0.10709	-0.090954	-0.097226	0.031638	0.0096253	0.10075	-0.15312	0.24373	0.11925	0.15337	0.0073943	-0.28123	0.099565	-0.051782	0.13078	-0.22792	0.039761	-0.15588	-0.02838	-0.0038095	-0.054159	-0.046939	0.20316	0.17304
Ribose	-0.11159	0.018971	-0.043884	0.027401	0.013938	-0.033529	0.048593	-0.16161	-0.20636	0.1742	-0.12107	0.1598	-0.063672	-0.012519	0.15467	-0.052043	-0.38626	0.20485	0.11277	0.10476	0.040086	-0.049544	-0.17195	0.35011	-0.045566	0.17188	-0.13233	-0.13745	0.047868	-0.12787	0.057046	0.018848	0.070717	-0.10155	-0.039023	-0.18677	0.16961	0.073405	0.088141	0.0073696	-0.096464	-0.015961	-0.094138	-0.092949	0.058203	0.032502	0.10252	-0.059977	0.065776
Stearic acid	-0.15732	0.17045	-8.7496e-05	-0.090643	-0.0073534	-0.16061	-0.1185	0.035489	-0.071336	0.07833	-0.086839	0.0070282	0.084096	0.055194	0.021851	-0.061645	0.0046927	-0.047447	-0.039905	0.017231	0.050348	0.052614	-0.049954	-0.01226	-0.068218	0.036195	0.022293	-0.069913	-0.025919	-0.058655	0.040496	0.14659	-0.020671	-0.080688	-0.081474	0.16794	-0.091182	-0.068763	0.08662	0.020262	-0.14091	-0.10232	-0.033071	-0.0060777	0.061713	0.010939	-0.12512	0.065883	-0.087099
Succinic acid	-0.08778	-0.071732	0.064703	0.090233	-0.1759	-0.040904	0.018804	0.11493	-0.042994	-0.16661	0.0060687	-0.13884	-0.10422	0.20188	-0.12407	0.039509	-0.20085	0.49463	-0.21839	0.12144	-0.049884	0.11035	0.029352	0.054428	-0.16638	-0.18801	-0.030149	0.12988	-0.11795	0.13346	0.094109	-0.092882	-0.019758	-0.015655	-0.14828	0.15518	0.013576	-0.19239	-0.17076	0.20561	-0.036717	0.045032	-0.038683	-0.004928	-0.09485	0.047829	-0.051843	0.049333	0.10455
threonic acid	-0.10414	-0.063942	0.079777	0.092768	-0.03321	0.064733	0.04004	-0.048001	0.020411	-0.12661	0.0016814	0.044025	0.16588	-0.10626	-0.087548	-0.10789	-0.07347	0.0665	0.012123	0.040306	0.0021818	0.045661	0.012132	-0.10763	0.017192	0.040886	-0.019357	-0.030217	-0.054822	-0.082438	0.019166	0.011707	0.040174	0.011719	0.15172	0.072073	-0.12299	0.048801	0.078862	-0.13087	0.011535	-0.23684	-0.052518	-0.0080847	-0.072207	0.049206	-0.15006	0.014698	-0.10839
Threonine	-0.087072	-0.085423	-0.072723	0.011472	0.0094513	-0.014813	-0.088154	-0.016933	-0.021159	-0.046428	0.053149	-0.016	-0.00061588	0.037256	0.0093477	-0.00052697	-0.10568	-0.020227	-0.032693	-0.099837	0.014339	0.049621	0.083156	0.015508	0.18916	0.15591	0.050665	-0.14315	-0.074449	0.13494	0.0045022	0.072802	0.041766	0.083548	-0.014234	0.067132	0.070601	-0.067512	0.0015461	-0.13469	0.10943	0.065768	-0.14695	0.12478	-0.06714	-0.069175	-0.034263	0.035223	0.0075197
Tryptamine	-0.10952	0.024066	-0.07287	0.18748	0.037734	-0.068775	-0.051234	0.028241	0.051331	0.039318	0.043329	0.07227	-0.093539	-0.035688	-0.00111	0.04691	0.053528	0.063058	-0.18286	-0.090596	-0.00037794	0.27504	-0.14479	0.0075411	0.057488	0.14966	0.18689	-0.19099	-0.025185	0.09486	-0.037084	-0.23328	-0.037739	0.068507	-0.036616	-0.11	-0.14932	-0.028508	-0.049828	-0.16176	0.10878	-0.035636	0.12974	-0.21478	-0.13211	0.023963	0.071236	-0.062041	-0.062156
Tryptophan	-0.07882	-0.13267	-0.035858	-0.087357	0.077491	0.10884	-0.16671	0.15008	0.08732	-0.11837	0.0026806	0.35884	0.097771	-0.055814	0.48517	0.33995	-0.022899	0.15761	-0.095358	0.1732	-0.25321	-0.062355	0.027974	-0.04552	-0.006652	-0.089616	0.027658	0.016222	0.0089766	-0.03953	-0.099012	0.077254	-0.21772	0.24771	-0.004485	0.067883	-0.10576	0.044999	0.087526	0.039444	0.0072838	0.044303	-0.018837	0.017708	0.10673	0.12523	0.065931	-0.024143	-0.027398
Tyramine	-0.10357	-0.020101	-0.1471	0.05969	-0.11104	0.039482	0.031586	-0.015242	-0.04761	-0.081252	-0.017711	-0.058939	0.058	-0.050867	0.082857	-0.0077837	0.065238	0.031886	-0.04885	-0.088154	-0.032112	-0.015938	0.010041	0.096383	-0.12559	-3.4877e-05	0.08787	-0.061132	-0.066334	-0.059349	-0.059122	0.066083	0.021977	-0.070177	-0.083083	0.0096686	-0.0024777	-0.173	-0.12404	-0.080436	0.38609	-0.24193	-0.011791	0.31316	-0.0089511	-0.091217	0.11289	0.088021	-0.21688
Tyrosine	-0.1148	-0.017997	0.21866	-0.053642	-0.092063	0.2215	-0.015121	0.20675	0.032919	-0.12461	0.076325	-0.20421	-0.06724	0.05861	0.33041	-0.17541	-0.34809	-0.35977	-0.078053	-0.01857	-0.24162	0.24808	0.0023368	-0.046136	-0.13571	0.025319	0.0047247	0.060698	0.1173	0.032268	-0.0090371	-0.053903	0.17306	-0.1294	-0.12986	-0.090105	0.010897	0.077928	0.021368	0.080382	0.060856	-0.041982	0.004052	-0.020441	-0.042674	-0.025781	-0.029444	-0.017039	-0.00625
Uric acid	-0.14354	0.11265	-0.24708	0.058085	-0.25885	-0.031718	0.020496	-0.0092354	-0.076501	0.023536	0.053479	-0.12395	-0.073594	-0.38549	0.10101	0.056859	-0.0025949	0.03495	-0.10203	0.016685	0.056591	0.012368	-0.0019024	-0.026296	0.037463	0.036573	-0.004979	0.099118	0.026357	-0.12468	-0.044346	-0.044491	0.057699	0.032427	0.1224	0.058405	-0.035825	-0.042596	0.017952	0.012807	-0.13154	0.10932	0.061561	0.039824	-0.081449	-0.057184	0.080111	-0.14693	-0.122
Uridine	-0.11143	-0.030045	-0.19467	0.15857	-0.044113	0.080783	0.1371	0.23785	-0.058381	0.12421	-0.12433	-0.042076	-0.1695	0.11686	-0.10801	-0.0013824	-0.067149	0.070843	0.271	-0.1029	-0.11846	0.025176	0.11622	-0.27531	-0.085992	0.11306	0.027437	0.036415	0.090624	0.10898	0.14889	0.26454	-0.037224	-0.0040204	0.16372	0.064374	0.081894	-0.056357	0.084379	0.096911	0.074682	0.14512	-0.067801	-0.14739	0.14927	0.12929	-0.030394	-0.12277	-0.18339
xylitol	-0.11405	0.04466	0.2243	-0.10944	0.084551	0.042722	0.021694	-0.097159	0.076814	-0.054235	0.12101	0.028088	0.082925	-0.05102	-0.0091309	0.030483	0.041864	0.03623	0.046798	-0.08234	0.084633	0.069795	-0.03945	-0.0087012	0.066565	7.7547e-05	0.10185	0.027343	0.010111	0.20793	0.072723	-0.036619	-0.073896	0.0011325	-0.012739	-0.027855	0.23767	-0.012159	-0.10344	-0.052048	0.14812	-0.04299	-0.042929	-0.020479	-0.11404	0.11806	0.014883	-0.020555	0.03736
[truncated: 31 more columns]

## Sheet: oplsda_score
	Score (t1)	OrthoScore (to1)
C-1	-6.8844	1.5052
C-2	-6.3149	0.33558
C-3	-4.8857	-0.76411
C-4	-4.7166	0.11414
C-5	-3.9607	-1.4699
C-6	-5.1757	-0.043985
C-7	-4.2114	-0.47286
C-8	-5.9729	-1.5613
C-9	-7.1617	-0.44129
C-10	-6.9014	0.27026
C-11	-7.3337	-1.3579
C-12	-8.3395	1.3064
C-13	-7.2728	-0.994
C-14	-5.4816	0.59337
C-15	-8.7626	0.57377
C-16	-7.3277	0.64598
C-17	-6.4142	-0.24288
C-18	-5.4031	0.25708
C-19	-4.703	-0.35491
C-20	-6.3706	1.4182
C-21	-3.4692	0.24365
C-22	-4.3319	-0.16476
C-23	-8.456	1.5069
C-24	-5.4017	0.88113
C-25	-7.2752	-1.2906
C-26	-6.8837	0.69802
C-27	-5.2788	-0.72366
C-28	-4.9648	-0.5325
C-29	-3.7517	0.13699
C-30	-5.7691	-0.071938
OSA-1	3.4961	1.319
OSA-2	3.9877	1.082
OSA-3	4.8937	0.93412
OSA-4	4.4648	0.97328
OSA-5	3.6209	1.5886
OSA-6	3.8743	1.4636
OSA-7	2.5746	1.6079
OSA-8	3.3182	1.5657
OSA-9	2.8399	2.1914
OSA-10	1.6916	-1.4002
OSA-11	1.6307	-2.2872
OSA-12	3.7137	1.352
OSA-13	3.7134	-2.5683
OSA-14	3.4956	-1.475
OSA-15	3.3997	0.64517
OSA-16	4.9154	-2.8769
OSA-17	5.7472	-2.6011
OSA-18	0.17376	-2.7754
OSA-19	1.3049	-2.3927
OSA-20	1.4916	-1.4365
OSA-21	0.99161	-2.3242
OSA-22	3.3417	-3.02
OSA-23	4.58	1.0955
OSA-24	2.3	-1.463
OSA-25	1.8992	0.50123
OSA-26	5.0869	-3.2653
OSA-27	3.9078	-1.7995
OSA-28	4.3228	-2.5032
OSA-29	3.4131	-1.6013
OSA-30	5.2774	-2.5122
OSA-31	4.6355	-1.4798
OSA-32	3.418	2.0713
OSA-33	5.5799	1.4519
OSA-34	2.9567	1.3125
OSA-35	4.34	1.0861
OSA-36	4.9425	1.0105
OSA-37	3.6593	1.1612
OSA-38	4.9606	1.0291
OSA-39	3.6574	-3.0224
OSA-40	3.5426	2.3317
OSA-41	1.9188	2.9593
OSA-42	2.0222	2.6511
OSA-43	2.3841	2.6927
OSA-44	4.5679	1.4071
OSA-45	5.5036	1.2277
OSA-46	3.5028	-0.40291
OSA-47	4.6684	1.0903
OSA-48	4.6578	0.94721
OSA-49	4.8607	1.0026
OSA-50	3.9289	1.4555

## Sheet: oplsda_splot
	p[1]	p(corr)[1]
DL-Isocitric acid	-1.1359	-0.26424
Pyroglutamic acid	-1.1945	-0.33841
Leucine	-1.4571	-0.3444
hexaric acid	-1.531	-0.36657
Glucose	-1.5586	-0.34245
Palmitic acid	-1.5771	-0.36924
1_5-Anhydeo glucitol	-1.6341	-0.33422
Glycine	-1.7042	-0.41351
Meso erythritol	-1.7437	-0.37619
Myristic acid	-1.8881	-0.34601
5-Aminolevulinic acid	-1.8906	-0.3289
Glutamic acid	-1.9423	-0.43651
Lysine	-2.1276	-0.39666
methyltetrahydrophenanthrenone	-2.192	-0.32513
L-Malic acid	-2.2327	-0.41124
Phenylalanine	-2.2627	-0.4955
1_4-Benzenedicarboxylic acid	-2.3071	-0.48881
Succinic acid	-2.343	-0.42209
D-Fructose	-2.3466	-0.42399
N-Acetyl-D-glucosamine	-2.3496	-0.50601
Methionine	-2.3682	-0.50921
Dopamine	-2.4323	-0.4907
glucose-1-phosphate	-2.4685	-0.41796
Tryptophan	-2.4776	-0.47586
Citric acid	-2.4944	-0.43662
Maltose	-2.5096	-0.49655
L-Serine	-2.5721	-0.51139
Threonine	-2.5864	-0.48968
Alanine	-2.6312	-0.5095
Cadaverine	-2.7157	-0.47064
D-Galactosamine	-2.7167	-0.46342
threonic acid	-2.7273	-0.43232
Hydroxyproline	-2.7294	-0.52998
L-Norvaline	-2.7455	-0.48215
Lauric acid	-2.7624	-0.49888
Proline	-2.8776	-0.61921
Glucuronate	-3.0112	-0.5307
Indole-3-acetic acid	-3.0132	-0.47323
lactitol	-3.0389	-0.49462
Ethanolamine	-3.0409	-0.50331
diglycerol	-3.0751	-0.46578
hexadecanoic acid	-3.0992	-0.48602
Oleic acid	-3.116	-0.57425
Tryptamine	-3.1181	-0.46688
2-Aminoethanol	-3.1287	-0.5105
DODECANE	-3.1524	-0.55667
alpha-Tocopherol	-3.1573	-0.54285
Tyramine	-3.1906	-0.50754
alpha-Lactose	-3.1967	-0.56097
Ornithine	-3.2023	-0.5132
Iminodiacetate	-3.2311	-0.53465
5-hydroxytryptamine	-3.2754	-0.44802
Icosanoic acid	-3.3054	-0.59288
Isoleucine_major	-3.356	-0.53897
beta-Ketoadipic acid	-3.439	-0.49021
Glycerol	-3.4484	-0.56248
Tyrosine	-3.465	-0.48043
Uridine	-3.4924	-0.50328
Ribose	-3.6519	-0.53278
Pipecolic acid	-3.6661	-0.53428
xylitol	-3.7132	-0.53225
Indoxyl sulfate	-3.7347	-0.49454
Gluconic acid	-3.743	-0.52176
Myo-Inositol	-3.7884	-0.53458
Melibiose	-3.8311	-0.5113
Pentadecanoic acid	-3.8355	-0.54118
L-Cystine	-3.8784	-0.51009
1-Hexadecanol	-4.0684	-0.55183
norleucine	-4.1986	-0.54255
Inositol	-4.2155	-0.55609
Mannitol	-4.2955	-0.55544
OCTADECANE	-4.3122	-0.61855
Creatinine	-4.3296	-0.56517
D-Arabinose	-4.3352	-0.55395
Asparagine	-4.3529	-0.58046
L-Aspartic acid	-4.3901	-0.54538
Benzoic acid	-4.3999	-0.5707
ethanol phosphate	-4.4061	-0.59196
D-Trehalose	-4.4297	-0.5796
L-Glutamic acid	-4.4726	-0.54303
Elaidic acid	-4.475	-0.56217
L-Valine	-4.503	-0.5586
Glyceric acid	-4.551	-0.65969
L-Ascorbic acid	-4.6378	-0.56086
L-Iditol	-4.8289	-0.56109
Uric acid	-4.8711	-0.55346
2-Deoxy-D-glucose	-4.8809	-0.61134
Heptadecanic acid	-5.1614	-0.62498
cholesterol	-5.2055	-0.58975
Putrescine	-5.5315	-0.74549
Stearic acid	-5.8102	-0.61235

## Sheet: oplsda_model
	p1	o1	o2	o3
R2X	0.258	0.614	0.0521	0.021
R2Y	0.266	0.502	0.109	0.0463
Q2	0.263	0.436	0.11	0.0314

## Sheet: oplsda_loadings
	Loading (t1)	OrthoLoading (to1)
alpha-Tocopherol	-0.11204	-0.49176
1_4-Benzenedicarboxylic acid	-0.10089	-0.52344
1_5-Anhydeo glucitol	-0.06898	-0.55478
1-Hexadecanol	-0.11389	-0.48537
2-Aminoethanol	-0.10536	-0.49423
2-Deoxy-D-glucose	-0.12618	-0.45601
5-Aminolevulinic acid	-0.067884	-0.5397
Alanine	-0.10516	-0.50754
alpha-Lactose	-0.11578	-0.50229
Asparagine	-0.1198	-0.46944
Benzoic acid	-0.11779	-0.47906
beta-Ketoadipic acid	-0.10118	-0.50469
Cadaverine	-0.097137	-0.52326
cholesterol	-0.12172	-0.4688
Citric acid	-0.090116	-0.52961
Creatinine	-0.11665	-0.47628
D-Arabinose	-0.11433	-0.46626
D-Fructose	-0.087509	-0.48508
D-Galactosamine	-0.095647	-0.52926
D-Trehalose	-0.11963	-0.47299
diglycerol	-0.096133	-0.51735
DL-Isocitric acid	-0.054537	-0.55223
DODECANE	-0.11489	-0.5033
Dopamine	-0.10128	-0.52175
Elaidic acid	-0.11603	-0.47525
ethanol phosphate	-0.12218	-0.46704
Ethanolamine	-0.10388	-0.51581
Gluconic acid	-0.10769	-0.46309
Glucose	-0.070679	-0.57577
glucose-1-phosphate	-0.086264	-0.47454
Glucuronate	-0.10953	-0.50612
Glutamic acid	-0.090094	-0.54055
Glyceric acid	-0.13616	-0.44184
Glycerol	-0.11609	-0.46305
Glycine	-0.085346	-0.52069
Heptadecanic acid	-0.12899	-0.45428
hexadecanoic acid	-0.10031	-0.50273
hexaric acid	-0.075658	-0.48411
Hydroxyproline	-0.10938	-0.52088
Icosanoic acid	-0.12237	-0.45492
Iminodiacetate	-0.11035	-0.47911
Indole-3-acetic acid	-0.097672	-0.50551
Indoxyl sulfate	-0.10207	-0.5024
Inositol	-0.11477	-0.48251
Isoleucine_major	-0.11124	-0.48835
L-Cystine	-0.10528	-0.4903
L-Malic acid	-0.084878	-0.52956
lactitol	-0.10209	-0.50243
L-Ascorbic acid	-0.11576	-0.47473
L-Aspartic acid	-0.11256	-0.48682
Lauric acid	-0.10296	-0.52834
Leucine	-0.071081	-0.5399
L-Glutamic acid	-0.11208	-0.47657
L-Iditol	-0.11581	-0.47713
L-Norvaline	-0.099513	-0.41778
L-Serine	-0.10555	-0.50829
L-Valine	-0.11529	-0.47835
Lysine	-0.081867	-0.52765
Maltose	-0.10248	-0.50188
Mannitol	-0.11464	-0.48145
Melibiose	-0.10553	-0.48915
Meso erythritol	-0.077643	-0.56113
Methionine	-0.1051	-0.52824
methyltetrahydrophenanthrenone	-0.067104	-0.52651
Myo-Inositol	-0.11033	-0.48599
Myristic acid	-0.071415	-0.53412
5-hydroxytryptamine	-0.092469	-0.49631
N-Acetyl-D-glucosamine	-0.10444	-0.50187
norleucine	-0.11198	-0.48608
OCTADECANE	-0.12766	-0.46869
Oleic acid	-0.11852	-0.49098
Ornithine	-0.10592	-0.49139
Palmitic acid	-0.076208	-0.39411
Pentadecanoic acid	-0.11169	-0.43703
Phenylalanine	-0.10227	-0.47052
Pipecolic acid	-0.11027	-0.49319
Proline	-0.1278	-0.40247
Putrescine	-0.15386	-0.37415
Pyroglutamic acid	-0.069846	-0.52643
Ribose	-0.10996	-0.47915
Stearic acid	-0.12639	-0.45416
Succinic acid	-0.087116	-0.52272
threonic acid	-0.089228	-0.53926
Threonine	-0.10107	-0.51508
Tryptamine	-0.09636	-0.50417
Tryptophan	-0.098215	-0.47616
Tyramine	-0.10475	-0.49062
Tyrosine	-0.099157	-0.49787
Uric acid	-0.11423	-0.45177
Uridine	-0.10387	-0.4837
xylitol	-0.10985	-0.48964

## Sheet: oplsda_vip
	V1	V2
Putrescine	1.46746	0.757875
Glyceric acid	1.29856	0.885219
Heptadecanic acid	1.23024	0.940039
Proline	1.21888	0.884609
OCTADECANE	1.21757	0.943703
Stearic acid	1.20538	0.944526
2-Deoxy-D-glucose	1.20339	0.942091
Icosanoic acid	1.16705	0.919835
ethanol phosphate	1.16524	0.96451
cholesterol	1.16089	0.968149
Asparagine	1.14259	0.97687
D-Trehalose	1.14092	0.974222
Oleic acid	1.13038	0.964553
Benzoic acid	1.1234	0.984513
Creatinine	1.1125	0.990948
Glycerol	1.1072	0.946686
Elaidic acid	1.10661	0.986219
L-Iditol	1.10448	0.993527
alpha-Lactose	1.10423	0.987655
L-Ascorbic acid	1.10402	0.989033
L-Valine	1.09958	0.986474
DODECANE	1.09577	0.973572
Inositol	1.09462	0.996004
Mannitol	1.09336	0.988423
D-Arabinose	1.09042	0.954494
Uric acid	1.08945	0.974925
1-Hexadecanol	1.08625	0.992594
L-Aspartic acid	1.07356	1.00039
L-Glutamic acid	1.06893	1.00606
alpha-Tocopherol	1.06856	0.974187
norleucine	1.06798	1.00487
Pentadecanoic acid	1.06527	0.907675
Isoleucine_major	1.06093	0.985548
Iminodiacetate	1.05242	0.990695
Myo-Inositol	1.05229	0.985534
Pipecolic acid	1.0517	1.01249
Ribose	1.04875	0.976253
xylitol	1.04771	0.986701
Glucuronate	1.04466	0.995101
Hydroxyproline	1.04323	1.01528
Gluconic acid	1.02706	0.998665
Ornithine	1.0102	1.00845
L-Serine	1.00665	0.98856
Melibiose	1.00647	1.01704
2-Aminoethanol	1.0049	0.999383
L-Cystine	1.00409	1.02586
Alanine	1.00292	0.991581
Methionine	1.00235	1.02695
Tyramine	0.999058	1.01975
N-Acetyl-D-glucosamine	0.996047	0.963815
Ethanolamine	0.990731	1.02297
Uridine	0.990686	0.981291
Lauric acid	0.982007	1.03919
Maltose	0.977421	0.981349
Phenylalanine	0.975366	0.936969
lactitol	0.973629	1.03018
Indoxyl sulfate	0.973474	1.03914
Dopamine	0.965915	1.01991
beta-Ketoadipic acid	0.964941	1.03173
Threonine	0.963897	1.03745
1_4-Benzenedicarboxylic acid	0.962192	1.01872
hexadecanoic acid	0.956707	1.03367
L-Norvaline	0.949089	0.917487
Tyrosine	0.945694	0.990453
Tryptophan	0.936709	0.948423
Indole-3-acetic acid	0.931529	1.03906
Cadaverine	0.926425	1.03866
Tryptamine	0.919022	1.03925
diglycerol	0.916856	1.04307
D-Galactosamine	0.912213	1.0613
5-hydroxytryptamine	0.881908	1.06566
Citric acid	0.859465	1.06705
Glutamic acid	0.859252	1.05348
threonic acid	0.850996	1.07398
D-Fructose	0.834604	0.968706
Succinic acid	0.830852	1.02733
glucose-1-phosphate	0.822724	0.917437
Glycine	0.813972	1.03908
L-Malic acid	0.809507	1.03806
Lysine	0.780795	1.01137
Meso erythritol	0.740503	1.08391
Palmitic acid	0.726823	0.965566
hexaric acid	0.721574	0.950758
Myristic acid	0.681108	1.07728
Leucine	0.677928	1.08295
Glucose	0.674088	1.1111
Pyroglutamic acid	0.666144	1.08056
1_5-Anhydeo glucitol	0.657884	1.07845
5-Aminolevulinic acid	0.64743	1.10436
methyltetrahydrophenanthrenone	0.639996	1.06213
DL-Isocitric acid	0.520139	1.06773

## Sheet: t_test
	t.stat	p.value	#NAME?	FDR
xylitol	-4.906	4.9774e-06	5.303	9.0589e-06
beta-Ketoadipic acid	-4.8109	7.1942e-06	5.143	1.2124e-05
Indoxyl sulfate	-4.6746	1.2123e-05	4.9164	1.7794e-05
Tryptamine	-4.5753	1.765e-05	4.7533	2.4618e-05
diglycerol	-4.3967	3.4334e-05	4.4643	4.6078e-05
5-hydroxytryptamine	-4.3299	4.3874e-05	4.3578	5.6233e-05
threonic acid	-3.97	0.0001588	3.7992	0.00019267
L-Malic acid	-3.9014	0.0002015	3.6957	0.00024127
Myristic acid	-3.3816	0.0011287	2.9474	0.0012526
5-Aminolevulinic acid	-3.0052	0.0035682	2.4475	0.0036484
methyltetrahydrophenanthrenone	-2.7417	0.0075769	2.1205	0.0076611
DL-Isocitric acid	-2.2315	0.02852	1.5448	0.02852
Pyroglutamic acid	3.0179	0.0034369	2.4638	0.0035541
1_5-Anhydeo glucitol	3.0749	0.0029018	2.5373	0.0030352
Glucose	3.076	0.002893	2.5387	0.0030352
Leucine	3.1537	0.0022891	2.6403	0.0024506
hexaric acid	3.1979	0.0020006	2.6988	0.0021674
Meso erythritol	3.302	0.0014499	2.8387	0.0015896
Lysine	3.5545	0.00064697	3.1891	0.00072684
glucose-1-phosphate	3.7512	0.00033651	3.473	0.00038278
Palmitic acid	3.8664	0.00022732	3.6434	0.00026185
Glycine	3.8842	0.00021385	3.6699	0.00024949
Succinic acid	3.8846	0.00021349	3.6706	0.00024949
Citric acid	4.0874	0.00010509	3.9784	0.00012924
D-Fructose	4.1308	9.0079e-05	4.0454	0.00011229
Glutamic acid	4.2437	6.0038e-05	4.2216	7.5882e-05
Cadaverine	4.3617	3.9043e-05	4.4085	5.0756e-05
D-Galactosamine	4.3644	3.8659e-05	4.4127	5.0756e-05
Tyrosine	4.3959	3.4432e-05	4.463	4.6078e-05
Tryptophan	4.5722	1.7855e-05	4.7482	2.4618e-05
Maltose	4.5724	1.7844e-05	4.7485	2.4618e-05
Indole-3-acetic acid	4.5838	1.7092e-05	4.7672	2.4618e-05
Dopamine	4.6748	1.2112e-05	4.9168	1.7794e-05
L-Norvaline	4.6788	1.193e-05	4.9234	1.7794e-05
hexadecanoic acid	4.7221	1.0113e-05	4.9951	1.5598e-05
1_4-Benzenedicarboxylic acid	4.7701	8.4155e-06	5.0749	1.3204e-05
lactitol	4.7717	8.3634e-06	5.0776	1.3204e-05
Lauric acid	4.7929	7.7093e-06	5.113	1.2528e-05
Ornithine	4.8053	7.3514e-06	5.1336	1.2163e-05
Threonine	4.8117	7.1707e-06	5.1444	1.2124e-05
Ethanolamine	4.8631	5.8782e-06	5.2308	1.0287e-05
Alanine	4.8983	5.1274e-06	5.2901	9.1489e-06
N-Acetyl-D-glucosamine	4.9239	4.6425e-06	5.3332	8.6219e-06
Phenylalanine	4.9323	4.4915e-06	5.3476	8.5152e-06
2-Aminoethanol	4.9348	4.4478e-06	5.3519	8.5152e-06
L-Serine	4.9353	4.4402e-06	5.3526	8.5152e-06
Methionine	5.0035	3.3996e-06	5.4686	6.8747e-06
Uridine	5.0048	3.3822e-06	5.4708	6.8747e-06
L-Cystine	5.0682	2.6354e-06	5.5791	5.5773e-06
Melibiose	5.0771	2.5439e-06	5.5945	5.5118e-06
Tyramine	5.0827	2.4889e-06	5.604	5.5118e-06
Glucuronate	5.1141	2.1975e-06	5.6581	4.9992e-06
Hydroxyproline	5.1464	1.9333e-06	5.7137	4.511e-06
Pipecolic acid	5.215	1.4705e-06	5.8325	3.5214e-06
D-Arabinose	5.2574	1.2411e-06	5.9062	3.0525e-06
Isoleucine_major	5.3024	1.0357e-06	5.9848	2.6181e-06
Gluconic acid	5.3346	9.0981e-07	6.041	2.3655e-06
Mannitol	5.3588	8.2504e-07	6.0835	2.2082e-06
Iminodiacetate	5.379	7.6027e-07	6.119	2.0965e-06
L-Glutamic acid	5.3809	7.5455e-07	6.1223	2.0965e-06
Ribose	5.3902	7.2661e-07	6.1387	2.0965e-06
alpha-Tocopherol	5.3906	7.2553e-07	6.1393	2.0965e-06
1-Hexadecanol	5.4139	6.6011e-07	6.1804	2.0714e-06
Myo-Inositol	5.4149	6.5734e-07	6.1822	2.0714e-06
norleucine	5.4274	6.2481e-07	6.2043	2.0714e-06
Inositol	5.4758	5.1314e-07	6.2898	1.796e-06
Pentadecanoic acid	5.4765	5.1156e-07	6.2911	1.796e-06
L-Aspartic acid	5.4877	4.8882e-07	6.3109	1.796e-06
alpha-Lactose	5.527	4.1629e-07	6.3806	1.6471e-06
DODECANE	5.5303	4.1066e-07	6.3865	1.6471e-06
Uric acid	5.5543	3.7224e-07	6.4292	1.613e-06
L-Valine	5.6082	2.9835e-07	6.5253	1.3575e-06
L-Iditol	5.6147	2.9045e-07	6.5369	1.3575e-06
Elaidic acid	5.6284	2.7448e-07	6.5615	1.3575e-06
Benzoic acid	5.6409	2.6076e-07	6.5838	1.3575e-06
Glycerol	5.6857	2.1668e-07	6.6642	1.2324e-06
L-Ascorbic acid	5.6988	2.0532e-07	6.6876	1.2324e-06
Creatinine	5.7135	1.9315e-07	6.7141	1.2324e-06
Oleic acid	5.9324	7.7546e-08	7.1104	5.4282e-07
D-Trehalose	5.9751	6.4803e-08	7.1884	4.9142e-07
Asparagine	5.9801	6.3452e-08	7.1976	4.9142e-07
cholesterol	5.9942	5.9795e-08	7.2233	4.9142e-07
ethanol phosphate	6.1663	2.8888e-08	7.5393	2.9209e-07
2-Deoxy-D-glucose	6.183	2.6903e-08	7.5702	2.9209e-07
Icosanoic acid	6.2759	1.8116e-08	7.7419	2.3551e-07
Proline	6.3523	1.3064e-08	7.8839	1.9814e-07
Stearic acid	6.3935	1.0952e-08	7.9605	1.9814e-07
OCTADECANE	6.564	5.2548e-09	8.2794	1.1955e-07
Heptadecanic acid	6.6815	3.1593e-09	8.5004	9.5832e-08
Glyceric acid	7.4731	9.7957e-11	10.009	4.4571e-09
Putrescine	8.7257	3.6767e-13	12.435	3.3458e-11

[truncated: 2 more sheets: volcano, pathway_results]
